# Supplementary material for: Zinc dynamics regulate early ovarian follicle development
Source: J Biol Chem. 2022 Nov 22;299(1):102731. doi: 10.1016/j.jbc.2022.102731 (PMC9800340; doi:10.1016/j.jbc.2022.102731)
Supplement: Supplementary File [file mmc1.xls]

## Sheet: UniProtKB zn related genes
Entry	Entry name	Status	Protein names	Gene name	Organism	Length
Q80TS5	ZN423_MOUSE	reviewed	Zinc finger protein 423 (Early B-cell factor-associated zinc finger protein) (Olf1/EBF-associated zinc finger protein) (Smad- and Olf-interacting zinc finger protein)	Znf423	Mus musculus (Mouse)	1292
Q9ESP5	FEZF2_MOUSE	reviewed	Fez family zinc finger protein 2 (Forebrain embryonic zinc finger-like protein 2) (Zinc finger protein 312) (Zinc finger protein Fez-like)	Fezf2	Mus musculus (Mouse)	455
Q60821	ZBT17_MOUSE	reviewed	Zinc finger and BTB domain-containing protein 17 (LP-1) (Polyomavirus late initiator promoter-binding protein) (Zinc finger protein 100) (Zfp-100) (Zinc finger protein 151) (Zinc finger protein Z13)	Zbtb17	Mus musculus (Mouse)	794
Q64321	ZBT7B_MOUSE	reviewed	Zinc finger and BTB domain-containing protein 7B (Krueppel-related zinc finger protein cKrox) (c-Krox) (T-helper-inducing POZ/Krueppel-like factor) (Zinc finger protein 67) (Zfp-67) (Zinc finger protein Th-POK)	Zbtb7b	Mus musculus (Mouse)	544
O88878	ZFAN5_MOUSE	reviewed	AN1-type zinc finger protein 5 (Zinc finger A20 domain-containing protein 2) (Zinc finger protein 216)	Zfand5	Mus musculus (Mouse)	213
Q91VN1	ZNF24_MOUSE	reviewed	Zinc finger protein 24 (Hypomyelinated CNS protein) (Zinc finger protein 191) (Zinc finger protein ZF-12)	Znf24	Mus musculus (Mouse)	368
Q5SXI5	ZN496_MOUSE	reviewed	Zinc finger protein 496 (NSD1-interacting zinc finger protein 1) (Zinc finger protein with KRAB and SCAN domains 17)	Znf496	Mus musculus (Mouse)	585
Q8CIV7	OVOL2_MOUSE	reviewed	Transcription factor Ovo-like 2 (mOvo2) (Zinc finger OVO2) (Zinc finger protein 339) (Zinc finger protein mOVO)	Ovol2	Mus musculus (Mouse)	274
Q61103	REQU_MOUSE	reviewed	Zinc finger protein ubi-d4 (Apoptosis response zinc finger protein) (BRG1-associated factor 45D) (BAF45D) (D4, zinc and double PHD fingers family 2) (Protein requiem)	Dpf2	Mus musculus (Mouse)	391
B2RUR8	OTU7B_MOUSE	reviewed	OTU domain-containing protein 7B (EC 3.4.19.12) (Cellular zinc finger anti-NF-kappa-B protein) (Zinc finger A20 domain-containing protein 1) (Zinc finger protein Cezanne)	Otud7b	Mus musculus (Mouse)	840
Q08376	ZBT14_MOUSE	reviewed	Zinc finger and BTB domain-containing protein 14 (Zinc finger protein 161) (Zfp-161) (Zinc finger protein 5) (ZF5)	Zbtb14	Mus musculus (Mouse)	449
Q8K0L9	ZBT20_MOUSE	reviewed	Zinc finger and BTB domain-containing protein 20 (BTB/POZ domain zinc finger factor HOF) (Zinc finger protein 288)	Zbtb20	Mus musculus (Mouse)	741
O88291	ZN326_MOUSE	reviewed	DBIRD complex subunit ZNF326 (Zinc finger protein 326) (Zinc finger protein interacting with mRNPs) (Zinc finger protein-associated with nuclear matrix of 75 kDa)	Znf326	Mus musculus (Mouse)	580
O35615	FOG1_MOUSE	reviewed	Zinc finger protein ZFPM1 (Friend of GATA protein 1) (FOG-1) (Friend of GATA 1) (Zinc finger protein multitype 1)	Zfpm1	Mus musculus (Mouse)	995
Q96EQ9	PRDM9_MOUSE	reviewed	Histone-lysine N-methyltransferase PRDM9 (Hybrid sterility protein 1) (Meiosis-induced factor containing a PR/SET domain and zinc-finger motif) (PR domain zinc finger protein 9) (PR domain-containing protein 9) (Protein-lysine N-methyltransferase PRDM9) (EC 2.1.1.-) ([histone H3]-lysine36 N-trimethyltransferase PRDM9) (EC 2.1.1.359) ([histone H3]-lysine4 N-trimethyltransferase PRDM9) (EC 2.1.1.35…	Prdm9	Mus musculus (Mouse)	843
Q9CR50	ZN363_MOUSE	reviewed	RING finger and CHY zinc finger domain-containing protein 1 (EC 2.3.2.27) (Androgen receptor N-terminal-interacting protein) (CH-rich-interacting match with PLAG1) (E3 ubiquitin-protein ligase Pirh2) (RING-type E3 ubiquitin transferase RCHY1) (Zinc finger protein 363)	Rchy1	Mus musculus (Mouse)	261
Q8CCH7	FOG2_MOUSE	reviewed	Zinc finger protein ZFPM2 (Friend of GATA protein 2) (FOG-2) (Friend of GATA 2) (mFOG-2) (Zinc finger protein multitype 2)	Zfpm2	Mus musculus (Mouse)	1151
Q4VGL6	RC3H1_MOUSE	reviewed	Roquin-1 (Roquin) (EC 2.3.2.27) (Protein Sanroque) (RING finger and C3H zinc finger protein 1) (RING finger and CCCH-type zinc finger domain-containing protein 1)	Rc3h1	Mus musculus (Mouse)	1130
Q62384	ZPR1_MOUSE	reviewed	Zinc finger protein ZPR1 (Zinc finger protein 259)	Zpr1	Mus musculus (Mouse)	459
Q9JKD9	ZBT32_MOUSE	reviewed	Zinc finger and BTB domain-containing protein 32 (Repressor of GATA) (Testis zinc finger protein)	Zbtb32	Mus musculus (Mouse)	465
Q8VDL9	GLIS2_MOUSE	reviewed	Zinc finger protein GLIS2 (GLI-similar 2) (Neuronal Krueppel-like protein) (Zinc finger protein GLI5)	Glis2	Mus musculus (Mouse)	521
Q61967	ZFP90_MOUSE	reviewed	Zinc finger protein 90 (Zfp-90) (Zinc finger protein NK10)	Zfp90	Mus musculus (Mouse)	636
Q61624	ZN148_MOUSE	reviewed	Zinc finger protein 148 (Beta enolase repressor factor 1) (G-rich box-binding protein) (Transcription factor BFCOL1) (Transcription factor ZBP-89) (Zinc finger DNA-binding protein 89)	Znf148	Mus musculus (Mouse)	794
F7BJB9	MORC3_MOUSE	reviewed	MORC family CW-type zinc finger protein 3 (Nuclear matrix protein 2) (Zinc finger CW-type coiled-coil domain protein 3)	Morc3	Mus musculus (Mouse)	942
Q8C208	IKZF4_MOUSE	reviewed	Zinc finger protein Eos (Ikaros family zinc finger protein 4)	Ikzf4	Mus musculus (Mouse)	586
P46684	ZIC1_MOUSE	reviewed	Zinc finger protein ZIC 1 (Zinc finger protein of the cerebellum 1)	Zic1	Mus musculus (Mouse)	447
Q8C5W4	MOR2B_MOUSE	reviewed	ATPase MORC2B (EC 3.6.1.-) (MORC family CW-type zinc finger protein 2B) (TCE6)	Morc2b	Mus musculus (Mouse)	1022
Q9JJ00	PLS1_MOUSE	reviewed	Phospholipid scramblase 1 (PL scramblase 1) (Ca(2+)-dependent phospholipid scramblase 1) (Mg(2+)-dependent nuclease) (EC 3.1.-.-) (Transplantability-associated protein 1) (NOR1) (TRA1)	Plscr1	Mus musculus (Mouse)	328
Q99N57	RAF1_MOUSE	reviewed	RAF proto-oncogene serine/threonine-protein kinase (EC 2.7.11.1) (Proto-oncogene c-RAF) (cRaf) (Raf-1)	Raf1	Mus musculus (Mouse)	648
Q9EQZ7	RIMS2_MOUSE	reviewed	Regulating synaptic membrane exocytosis protein 2 (Rab-3-interacting molecule 2) (RIM 2) (Rab-3-interacting protein 2)	Rims2	Mus musculus (Mouse)	1530
Q3U2P1	SC24A_MOUSE	reviewed	Protein transport protein Sec24A (SEC24-related protein A)	Sec24a	Mus musculus (Mouse)	1090
B1ARD6	SLFN9_MOUSE	reviewed	Schlafen family member 9 (EC 3.1.-.-) (Schlafen-9)	Slfn9	Mus musculus (Mouse)	910
O89090	SP1_MOUSE	reviewed	Transcription factor Sp1 (Specificity protein 1)	Sp1	Mus musculus (Mouse)	784
Q8R216	SIR4_MOUSE	reviewed	NAD-dependent protein lipoamidase sirtuin-4, mitochondrial (EC 2.3.1.-) (NAD-dependent ADP-ribosyltransferase sirtuin-4) (EC 2.4.2.-) (NAD-dependent protein deacetylase sirtuin-4) (EC 2.3.1.286) (Regulatory protein SIR2 homolog 4) (SIR2-like protein 4)	Sirt4	Mus musculus (Mouse)	333
Q3TYX3	SMYD5_MOUSE	reviewed	SET and MYND domain-containing protein 5 (EC 2.1.1.-) (Protein NN8-4AG) (Retinoic acid-induced protein 15)	Smyd5	Mus musculus (Mouse)	416
Q9Z199	SPT4B_MOUSE	reviewed	Transcription elongation factor SPT4-B (DRB sensitivity-inducing factor small subunit 2) (DSIF small subunit 2) (Transcription elongation factor SPT4 2)	Supt4h1b	Mus musculus (Mouse)	117
Q9WV66	MARH7_MOUSE	reviewed	E3 ubiquitin-protein ligase MARCHF7 (EC 2.3.2.27) (Axotrophin) (Membrane-associated RING finger protein 7) (Membrane-associated RING-CH protein VII) (MARCH-VII) (RING-type E3 ubiquitin transferase MARCHF7)	Marchf7	Mus musculus (Mouse)	693
D3YYM0	OVOL3_MOUSE	reviewed	Putative transcription factor ovo-like protein 3	Ovol3	Mus musculus (Mouse)	189
Q8VEB4	PAG15_MOUSE	reviewed	Phospholipase A2 group XV (1-O-acylceramide synthase) (ACS) (LCAT-like lysophospholipase) (LLPL) (EC 3.1.1.5) (Lysophospholipase 3) (Lysosomal phospholipase A and acyltransferase) (EC 2.3.1.-) (EC 3.1.1.32) (EC 3.1.1.4) (Lysosomal phospholipase A2) (LPLA2)	Pla2g15	Mus musculus (Mouse)	412
P28705	RXRG_MOUSE	reviewed	Retinoic acid receptor RXR-gamma (Nuclear receptor subfamily 2 group B member 3) (Retinoid X receptor gamma)	Rxrg	Mus musculus (Mouse)	463
Q60520	SIN3A_MOUSE	reviewed	Paired amphipathic helix protein Sin3a (Histone deacetylase complex subunit Sin3a) (Transcriptional corepressor Sin3a)	Sin3a	Mus musculus (Mouse)	1274
P62915	TF2B_MOUSE	reviewed	Transcription initiation factor IIB (EC 2.3.1.48) (General transcription factor TFIIB) (RNA polymerase II alpha initiation factor)	Gtf2b	Mus musculus (Mouse)	316
Q4JK59	TET2_MOUSE	reviewed	Methylcytosine dioxygenase TET2 (EC 1.14.11.n2) (Protein Ayu17-449)	Tet2	Mus musculus (Mouse)	1912
P10711	TCEA1_MOUSE	reviewed	Transcription elongation factor A protein 1 (Transcription elongation factor S-II protein 1) (Transcription elongation factor TFIIS.o)	Tcea1	Mus musculus (Mouse)	301
Q8BJ25	THAP3_MOUSE	reviewed	THAP domain-containing protein 3	Thap3	Mus musculus (Mouse)	218
Q922B6	TRAF7_MOUSE	reviewed	E3 ubiquitin-protein ligase TRAF7 (EC 2.3.2.27) (RING-type E3 ubiquitin transferase TRAF7) (TNF receptor-associated factor 7)	Traf7	Mus musculus (Mouse)	594
Q6ZPK0	PF21A_MOUSE	reviewed	PHD finger protein 21A (BHC80a) (BRAF35-HDAC complex protein BHC80) (mBHC80)	Phf21a	Mus musculus (Mouse)	688
Q9WVS6	PRKN_MOUSE	reviewed	E3 ubiquitin-protein ligase parkin (EC 2.3.2.31) (Parkin RBR E3 ubiquitin-protein ligase)	Prkn	Mus musculus (Mouse)	464
A2AJ77	PRD12_MOUSE	reviewed	PR domain zinc finger protein 12 (EC 2.1.1.-) (PR domain-containing protein 12)	Prdm12	Mus musculus (Mouse)	365
Q8BHS3	RBM22_MOUSE	reviewed	Pre-mRNA-splicing factor RBM22 (RNA-binding motif protein 22)	Rbm22	Mus musculus (Mouse)	420
Q91YE7	RBM5_MOUSE	reviewed	RNA-binding protein 5 (Putative tumor suppressor LUCA15) (RNA-binding motif protein 5)	Rbm5	Mus musculus (Mouse)	815
Q61493	REV3L_MOUSE	reviewed	DNA polymerase zeta catalytic subunit (EC 2.7.7.7) (Protein reversionless 3-like) (REV3-like) (Seizure-related protein 4)	Rev3l	Mus musculus (Mouse)	3122
Q60710	SAMH1_MOUSE	reviewed	Deoxynucleoside triphosphate triphosphohydrolase SAMHD1 (dNTPase) (EC 3.1.5.-) (Interferon-gamma-inducible protein Mg11) (SAM domain and HD domain-containing protein 1) (mSAMHD1)	Samhd1	Mus musculus (Mouse)	658
Q62203	SF3A2_MOUSE	reviewed	Splicing factor 3A subunit 2 (SF3a66) (Spliceosome-associated protein 62) (SAP 62)	Sf3a2	Mus musculus (Mouse)	475
Q9D2H6	SP2_MOUSE	reviewed	Transcription factor Sp2	Sp2	Mus musculus (Mouse)	612
Q8BHJ9	SLU7_MOUSE	reviewed	Pre-mRNA-splicing factor SLU7	Slu7	Mus musculus (Mouse)	585
P97471	SMAD4_MOUSE	reviewed	Mothers against decapentaplegic homolog 4 (MAD homolog 4) (Mothers against DPP homolog 4) (Deletion target in pancreatic carcinoma 4 homolog) (SMAD family member 4) (SMAD 4) (Smad4)	Smad4	Mus musculus (Mouse)	551
P05480	SRC_MOUSE	reviewed	Neuronal proto-oncogene tyrosine-protein kinase Src (EC 2.7.10.2) (Proto-oncogene c-Src) (pp60c-src) (p60-Src)	Src	Mus musculus (Mouse)	535
P70271	PDLI4_MOUSE	reviewed	PDZ and LIM domain protein 4 (LIM protein RIL) (Reversion-induced LIM protein)	Pdlim4	Mus musculus (Mouse)	330
P09242	PPBT_MOUSE	reviewed	Alkaline phosphatase, tissue-nonspecific isozyme (AP-TNAP) (TNSALP) (EC 3.1.3.1) (Alkaline phosphatase 2) (Alkaline phosphatase liver/bone/kidney isozyme)	Alpl	Mus musculus (Mouse)	524
P61014	PPLA_MOUSE	reviewed	Cardiac phospholamban (PLB)	Pln	Mus musculus (Mouse)	52
Q9R1Z7	PTPS_MOUSE	reviewed	6-pyruvoyl tetrahydrobiopterin synthase (PTP synthase) (PTPS) (EC 4.2.3.12)	Pts	Mus musculus (Mouse)	144
P18911	RARG_MOUSE	reviewed	Retinoic acid receptor gamma (RAR-gamma) (Nuclear receptor subfamily 1 group B member 3)	Rarg	Mus musculus (Mouse)	458
Q8CGF1	RHG29_MOUSE	reviewed	Rho GTPase-activating protein 29 (Rho-type GTPase-activating protein 29)	Arhgap29	Mus musculus (Mouse)	1266
Q80UJ9	SETMR_MOUSE	reviewed	Histone-lysine N-methyltransferase SETMAR (EC 2.1.1.357) (SET domain without mariner transposase fusion protein)	Setmar	Mus musculus (Mouse)	309
Q06985	SIA1B_MOUSE	reviewed	E3 ubiquitin-protein ligase SIAH1B (EC 2.3.2.27) (RING-type E3 ubiquitin transferase SIAH1B) (Seven in absentia homolog 1b) (Siah-1b) (Siah1b)	Siah1b	Mus musculus (Mouse)	282
Q80TY4	ST18_MOUSE	reviewed	Suppression of tumorigenicity 18 protein	St18	Mus musculus (Mouse)	1045
Q8BVR6	RSPRY_MOUSE	reviewed	RING finger and SPRY domain-containing protein 1	Rspry1	Mus musculus (Mouse)	576
Q5SQF8	SP30L_MOUSE	reviewed	Histone deacetylase complex subunit SAP30L (Sin3 corepressor complex subunit SAP30L) (Sin3-associated protein p30-like)	Sap30l	Mus musculus (Mouse)	182
Q8R5A0	SMYD2_MOUSE	reviewed	N-lysine methyltransferase SMYD2 (EC 2.1.1.-) (Histone methyltransferase SMYD2) (EC 2.1.1.354) (SET and MYND domain-containing protein 2)	Smyd2	Mus musculus (Mouse)	433
Q8K2C6	SIR5_MOUSE	reviewed	NAD-dependent protein deacylase sirtuin-5, mitochondrial (EC 2.3.1.-) (Regulatory protein SIR2 homolog 5) (SIR2-like protein 5)	Sirt5	Mus musculus (Mouse)	310
O54926	SIVA_MOUSE	reviewed	Apoptosis regulatory protein Siva (CD27-binding protein) (CD27BP)	Siva1	Mus musculus (Mouse)	175
P62077	TIM8B_MOUSE	reviewed	Mitochondrial import inner membrane translocase subunit Tim8 B (Deafness dystonia protein 2 homolog)	Timm8b	Mus musculus (Mouse)	83
Q9JM05	PIAS4_MOUSE	reviewed	E3 SUMO-protein ligase PIAS4 (EC 2.3.2.27) (PIASy) (Protein inhibitor of activated STAT protein 4) (Protein inhibitor of activated STAT protein gamma) (PIAS-gamma) (RING-type E3 ubiquitin transferase PIAS4)	Pias4	Mus musculus (Mouse)	507
Q91W10	S39A8_MOUSE	reviewed	Metal cation symporter ZIP8 (Solute carrier family 39 member 8) (Zrt- and Irt-like protein 8) (ZIP-8)	Slc39a8	Mus musculus (Mouse)	462
Q9QZ03	S39A1_MOUSE	reviewed	Zinc transporter ZIP1 (Solute carrier family 39 member 1) (Zinc-iron-regulated transporter-like) (Zrt- and Irt-like protein 1) (ZIP-1) (mZIP1)	Slc39a1	Mus musculus (Mouse)	324
Q6P5F6	S39AA_MOUSE	reviewed	Zinc transporter ZIP10 (Solute carrier family 39 member 10) (Zrt- and Irt-like protein 10) (ZIP-10)	Slc39a10	Mus musculus (Mouse)	833
Q8BWY7	S39AB_MOUSE	reviewed	Zinc transporter ZIP11 (Solute carrier family 39 member 11) (Zrt- and Irt-like protein 11) (ZIP-11)	Slc39a11	Mus musculus (Mouse)	342
Q0P5V2	SOBP_MOUSE	reviewed	Sine oculis-binding protein homolog (Jackson circler protein 1)	Sobp	Mus musculus (Mouse)	864
Q8R3F9	STPAP_MOUSE	reviewed	Speckle targeted PIP5K1A-regulated poly(A) polymerase (Star-PAP) (EC 2.7.7.19) (RNA-binding motif protein 21) (RNA-binding protein 21) (U6 snRNA-specific terminal uridylyltransferase 1) (U6-TUTase) (EC 2.7.7.52)	Tut1	Mus musculus (Mouse)	869
Q8VI33	TAF9_MOUSE	reviewed	Transcription initiation factor TFIID subunit 9 (RNA polymerase II TBP-associated factor subunit G) (Transcription initiation factor TFIID 31 kDa subunit) (TAFII-31) (TAFII31) (Transcription initiation factor TFIID 32 kDa subunit) (TAFII-32) (TAFII32)	Taf9	Mus musculus (Mouse)	264
Q3UWZ0	TRI75_MOUSE	reviewed	Tripartite motif-containing protein 75	Trim75	Mus musculus (Mouse)	467
Q1XH17	TRI72_MOUSE	reviewed	Tripartite motif-containing protein 72 (Mitsugumin-53) (Mg53)	Trim72	Mus musculus (Mouse)	477
Q7TNM2	TRI46_MOUSE	reviewed	Tripartite motif-containing protein 46 (Gene Y protein) (GeneY) (Tripartite, fibronectin type-III and C-terminal SPRY motif protein)	Trim46	Mus musculus (Mouse)	759
P50592	TNF10_MOUSE	reviewed	Tumor necrosis factor ligand superfamily member 10 (TNF-related apoptosis-inducing ligand) (Protein TRAIL) (CD antigen CD253)	Tnfsf10	Mus musculus (Mouse)	291
Q8K304	TM129_MOUSE	reviewed	E3 ubiquitin-protein ligase TM129 (EC 2.3.2.27) (RING-type E3 ubiquitin transferase TM129)	Tmem129	Mus musculus (Mouse)	362
Q80W00	PP1RA_MOUSE	reviewed	Serine/threonine-protein phosphatase 1 regulatory subunit 10 (MHC class I region proline-rich protein CAT53)	Ppp1r10	Mus musculus (Mouse)	888
Q99ML9	RN111_MOUSE	reviewed	E3 ubiquitin-protein ligase Arkadia (EC 2.3.2.27) (RING finger protein 111) (RING-type E3 ubiquitin transferase Arkadia)	Rnf111	Mus musculus (Mouse)	989
Q5SPX3	RN215_MOUSE	reviewed	RING finger protein 215	Rnf215	Mus musculus (Mouse)	379
Q9D0R2	SYTC_MOUSE	reviewed	Threonine--tRNA ligase 1, cytoplasmic (EC 6.1.1.3) (Threonine--tRNA ligase, cytoplasmic) (Threonyl-tRNA synthetase) (ThrRS) (Threonyl-tRNA synthetase 1)	Tars1	Mus musculus (Mouse)	722
Q99K24	S39A3_MOUSE	reviewed	Zinc transporter ZIP3 (Solute carrier family 39 member 3) (Zrt- and Irt-like protein 3) (ZIP-3)	Slc39a3	Mus musculus (Mouse)	317
Q62255	SALL3_MOUSE	reviewed	Sal-like protein 3 (MSal) (Spalt-like protein 3)	Sall3	Mus musculus (Mouse)	1320
Q8BTH6	SCRT2_MOUSE	reviewed	Transcriptional repressor scratch 2 (Scratch homolog 2 zinc finger protein)	Scrt2	Mus musculus (Mouse)	311
Q8BMJ8	SP8_MOUSE	reviewed	Transcription factor Sp8	Sp8	Mus musculus (Mouse)	486
P59941	SIR6_MOUSE	reviewed	NAD-dependent protein deacetylase sirtuin-6 (EC 2.3.1.286) (Regulatory protein SIR2 homolog 6) (SIR2-like protein 6)	Sirt6	Mus musculus (Mouse)	334
Q99JG7	TNIP2_MOUSE	reviewed	TNFAIP3-interacting protein 2 (A20-binding inhibitor of NF-kappa-B activation 2) (ABIN-2)	Tnip2	Mus musculus (Mouse)	430
Q8CI03	FWCH1_MOUSE	reviewed	FLYWCH-type zinc finger-containing protein 1	Flywch1	Mus musculus (Mouse)	673
O88895	HDAC3_MOUSE	reviewed	Histone deacetylase 3 (HD3) (EC 3.5.1.98)	Hdac3	Mus musculus (Mouse)	424
Q9QZR5	HIPK2_MOUSE	reviewed	Homeodomain-interacting protein kinase 2 (EC 2.7.11.1) (Nuclear body-associated kinase 1) (Sialophorin tail-associated nuclear serine/threonine-protein kinase)	Hipk2	Mus musculus (Mouse)	1196
Q6ZPY7	KDM3B_MOUSE	reviewed	Lysine-specific demethylase 3B (EC 1.14.11.65) (JmjC domain-containing histone demethylation protein 2B) (Jumonji domain-containing protein 1B) ([histone H3]-dimethyl-L-lysine(9) demethylase 3B)	Kdm3b	Mus musculus (Mouse)	1562
Q3LS21	KCNK9_MOUSE	reviewed	Potassium channel subfamily K member 9 (Acid-sensitive potassium channel protein TASK-3) (TWIK-related acid-sensitive K(+) channel 3)	Kcnk9	Mus musculus (Mouse)	402
Q3UH68	LIMC1_MOUSE	reviewed	LIM and calponin homology domains-containing protein 1	Limch1	Mus musculus (Mouse)	1057
Q0VBD2	MCM10_MOUSE	reviewed	Protein MCM10 homolog	Mcm10	Mus musculus (Mouse)	885
Q9D074	MGRN1_MOUSE	reviewed	E3 ubiquitin-protein ligase MGRN1 (EC 2.3.2.27) (Mahogunin RING finger protein 1) (RING-type E3 ubiquitin transferase MGRN1)	Mgrn1	Mus musculus (Mouse)	532
Q7TSI1	PKHM1_MOUSE	reviewed	Pleckstrin homology domain-containing family M member 1 (PH domain-containing family M member 1)	Plekhm1	Mus musculus (Mouse)	1074
Q80U04	PJA2_MOUSE	reviewed	E3 ubiquitin-protein ligase Praja-2 (Praja2) (EC 2.3.2.27) (RING finger protein 131) (RING-type E3 ubiquitin transferase Praja-2)	Pja2	Mus musculus (Mouse)	707
Q91YQ7	RMD5B_MOUSE	reviewed	E3 ubiquitin-protein transferase RMND5B (EC 2.3.2.27) (Protein RMD5 homolog B)	Rmnd5b	Mus musculus (Mouse)	393
Q5XPI3	RN123_MOUSE	reviewed	E3 ubiquitin-protein ligase RNF123 (EC 2.3.2.27) (Kip1 ubiquitination-promoting complex protein 1) (RING finger protein 123) (RING-type E3 ubiquitin transferase RNF123)	Rnf123	Mus musculus (Mouse)	1314
Q9JI90	RNF14_MOUSE	reviewed	E3 ubiquitin-protein ligase RNF14 (EC 2.3.2.31) (Androgen receptor-associated protein 54) (Protein Triad2) (RING finger protein 14)	Rnf14	Mus musculus (Mouse)	485
Q9QYK7	RNF11_MOUSE	reviewed	RING finger protein 11 (NEDD4 WW domain-binding protein 2) (Sid 1669)	Rnf11	Mus musculus (Mouse)	154
Q05921	RN5A_MOUSE	reviewed	2-5A-dependent ribonuclease (2-5A-dependent RNase) (EC 3.1.26.-) (Ribonuclease 4) (Ribonuclease L) (RNase L)	Rnasel	Mus musculus (Mouse)	735
Q6PDX6	RN220_MOUSE	reviewed	E3 ubiquitin-protein ligase Rnf220 (EC 2.3.2.27) (RING finger protein 220) (RING-type E3 ubiquitin transferase Rnf220)	Rnf220	Mus musculus (Mouse)	566
P60898	RPB9_MOUSE	reviewed	DNA-directed RNA polymerase II subunit RPB9 (RNA polymerase II subunit B9) (DNA-directed RNA polymerase II subunit I) (RNA polymerase II 14.5 kDa subunit) (RPB14.5)	Polr2i	Mus musculus (Mouse)	125
O88574	SAP30_MOUSE	reviewed	Histone deacetylase complex subunit SAP30 (30 kDa Sin3-associated polypeptide) (Sin3 corepressor complex subunit SAP30) (Sin3-associated polypeptide p30)	Sap30	Mus musculus (Mouse)	220
Q62445	SP4_MOUSE	reviewed	Transcription factor Sp4	Sp4	Mus musculus (Mouse)	782
P62878	RBX1_MOUSE	reviewed	E3 ubiquitin-protein ligase RBX1 (EC 2.3.2.27) (EC 2.3.2.32) (E3 ubiquitin-protein transferase RBX1) (RING finger protein 75) (RING-box protein 1) (Rbx1) [Cleaved into: E3 ubiquitin-protein ligase RBX1, N-terminally processed]	Rbx1	Mus musculus (Mouse)	108
Q8VEE4	RFA1_MOUSE	reviewed	Replication protein A 70 kDa DNA-binding subunit (RP-A p70) (Replication factor A protein 1) (RF-A protein 1)	Rpa1	Mus musculus (Mouse)	623
Q9CQE0	RN138_MOUSE	reviewed	E3 ubiquitin-protein ligase RNF138 (EC 2.3.2.27) (RING finger protein 138) (RING-type E3 ubiquitin transferase RNF138)	Rnf138	Mus musculus (Mouse)	245
Q3UH06	RREB1_MOUSE	reviewed	Ras-responsive element-binding protein 1 (RREB-1) (RAS-responsive zinc finger transcription factor RREB)	Rreb1	Mus musculus (Mouse)	1700
Q8BX32	SLX1_MOUSE	reviewed	Structure-specific endonuclease subunit SLX1 (EC 3.1.-.-) (GIY-YIG domain-containing protein 1)	Slx1b	Mus musculus (Mouse)	270
Q7TPQ3	SHPRH_MOUSE	reviewed	E3 ubiquitin-protein ligase SHPRH (EC 2.3.2.27) (EC 3.6.4.-) (RING-type E3 ubiquitin transferase SHPRH) (SNF2, histone-linker, PHD and RING finger domain-containing helicase)	Shprh	Mus musculus (Mouse)	1674
O35253	SMAD7_MOUSE	reviewed	Mothers against decapentaplegic homolog 7 (MAD homolog 7) (Mothers against DPP homolog 7) (Mothers against decapentaplegic homolog 8) (MAD homolog 8) (Mothers against DPP homolog 8) (SMAD family member 7) (SMAD 7) (Smad7)	Smad7	Mus musculus (Mouse)	426
Q69Z66	MYSM1_MOUSE	reviewed	Deubiquitinase MYSM1 (2A-DUB) (EC 3.4.19.-) (Myb-like, SWIRM and MPN domain-containing protein 1)	Mysm1	Mus musculus (Mouse)	819
O54915	NR1I2_MOUSE	reviewed	Nuclear receptor subfamily 1 group I member 2 (Orphan nuclear receptor PXR) (Pregnane X receptor)	Nr1i2	Mus musculus (Mouse)	431
Q9QZB6	NR4A3_MOUSE	reviewed	Nuclear receptor subfamily 4 group A member 3 (Orphan nuclear receptor TEC) (Translocated in extraskeletal chondrosarcoma)	Nr4a3	Mus musculus (Mouse)	627
P11725	OTC_MOUSE	reviewed	Ornithine transcarbamylase, mitochondrial (OTCase) (EC 2.1.3.3) (Ornithine carbamoyltransferase, mitochondrial)	Otc	Mus musculus (Mouse)	354
Q8K3P1	P2RX2_MOUSE	reviewed	P2X purinoceptor 2 (P2X2) (ATP receptor) (Purinergic receptor)	P2rx2	Mus musculus (Mouse)	485
Q5SPL2	PHF12_MOUSE	reviewed	PHD finger protein 12 (PHD factor 1) (Pf1)	Phf12	Mus musculus (Mouse)	1003
Q8BUN5	SMAD3_MOUSE	reviewed	Mothers against decapentaplegic homolog 3 (MAD homolog 3) (Mad3) (Mothers against DPP homolog 3) (mMad3) (SMAD family member 3) (SMAD 3) (Smad3)	Smad3	Mus musculus (Mouse)	425
Q9CQ26	STABP_MOUSE	reviewed	STAM-binding protein (EC 3.4.19.-) (Associated molecule with the SH3 domain of STAM)	Stambp	Mus musculus (Mouse)	424
P63058	THA_MOUSE	reviewed	Thyroid hormone receptor alpha (Nuclear receptor subfamily 1 group A member 1) (c-erbA-1) (c-erbA-alpha)	Thra	Mus musculus (Mouse)	492
P37242	THB_MOUSE	reviewed	Thyroid hormone receptor beta (Nuclear receptor subfamily 1 group A member 2) (c-erbA-2) (c-erbA-beta)	Thrb	Mus musculus (Mouse)	461
F6TQD1	RN212_MOUSE	reviewed	Probable E3 SUMO-protein ligase RNF212 (EC 2.3.2.-) (Probable E3 SUMO-protein transferase RNF212) (RING finger protein 212)	Rnf212	Mus musculus (Mouse)	307
P33242	STF1_MOUSE	reviewed	Steroidogenic factor 1 (SF-1) (STF-1) (Adrenal 4-binding protein) (Embryonal LTR-binding protein) (ELP) (Embryonal long terminal repeat-binding protein) (Fushi tarazu factor homolog 1) (Nuclear receptor subfamily 5 group A member 1) (Steroid hormone receptor Ad4BP) (Steroid hydroxylase positive regulator)	Nr5a1	Mus musculus (Mouse)	462
Q6ZWY3	RS27L_MOUSE	reviewed	40S ribosomal protein S27-like	Rps27l	Mus musculus (Mouse)	84
Q62417	SRBS1_MOUSE	reviewed	Sorbin and SH3 domain-containing protein 1 (Ponsin) (SH3 domain protein 5) (SH3P12) (c-Cbl-associated protein) (CAP)	Sorbs1	Mus musculus (Mouse)	1290
Q8CGC7	SYEP_MOUSE	reviewed	Bifunctional glutamate/proline--tRNA ligase (Bifunctional aminoacyl-tRNA synthetase) [Includes: Glutamate--tRNA ligase (EC 6.1.1.17) (Glutamyl-tRNA synthetase) (GluRS); Proline--tRNA ligase (EC 6.1.1.15) (Prolyl-tRNA synthetase) (ProRS)]	Eprs1	Mus musculus (Mouse)	1512
Q8VHT7	TF3A_MOUSE	reviewed	Transcription factor IIIA (TFIIIA)	Gtf3a	Mus musculus (Mouse)	364
Q69ZP3	PNKD_MOUSE	reviewed	Probable hydrolase PNKD (EC 3.-.-.-) (Myofibrillogenesis regulator 1) (MR-1) (Paroxysmal nonkinesiogenic dyskinesia protein)	Pnkd	Mus musculus (Mouse)	385
P37238	PPARG_MOUSE	reviewed	Peroxisome proliferator-activated receptor gamma (PPAR-gamma) (Nuclear receptor subfamily 1 group C member 3)	Pparg	Mus musculus (Mouse)	505
Q08501	PRLR_MOUSE	reviewed	Prolactin receptor (PRL-R)	Prlr	Mus musculus (Mouse)	608
Q9JHX2	SP5_MOUSE	reviewed	Transcription factor Sp5	Sp5	Mus musculus (Mouse)	398
O54864	SUV91_MOUSE	reviewed	Histone-lysine N-methyltransferase SUV39H1 (EC 2.1.1.355) (Histone H3-K9 methyltransferase 1) (H3-K9-HMTase 1) (Position-effect variegation 3-9 homolog) (Suppressor of variegation 3-9 homolog 1) (Su(var)3-9 homolog 1)	Suv39h1	Mus musculus (Mouse)	412
G3X912	SPRTN_MOUSE	reviewed	DNA-dependent metalloprotease SPRTN (EC 3.4.24.-) (Protein with SprT-like domain at the N terminus) (Spartan)	Sprtn	Mus musculus (Mouse)	497
Q9JHB3	TIMP4_MOUSE	reviewed	Metalloproteinase inhibitor 4 (Tissue inhibitor of metalloproteinases 4) (TIMP-4)	Timp4	Mus musculus (Mouse)	224
Q8BGE7	TRIM6_MOUSE	reviewed	Tripartite motif-containing protein 6 (EC 2.3.2.27) (RING-type E3 ubiquitin transferase TRIM6)	Trim6	Mus musculus (Mouse)	488
Q9ERP3	TRI54_MOUSE	reviewed	Tripartite motif-containing protein 54 (Muscle-specific RING finger protein) (MuRF) (Muscle-specific RING finger protein 3) (MuRF-3) (MuRF3) (RING finger protein 30)	Trim54	Mus musculus (Mouse)	366
Q924T7	RNF31_MOUSE	reviewed	E3 ubiquitin-protein ligase RNF31 (EC 2.3.2.31) (HOIL-1-interacting protein) (HOIP) (Putative Ariadne-like ubiquitin ligase) (PAUL) (RING finger protein 31) (RING-type E3 ubiquitin transferase RNF31)	Rnf31	Mus musculus (Mouse)	1066
Q91YT2	RN185_MOUSE	reviewed	E3 ubiquitin-protein ligase RNF185 (EC 2.3.2.27) (RING finger protein 185) (RING-type E3 ubiquitin transferase RNF185)	Rnf185	Mus musculus (Mouse)	192
P62876	RPAB5_MOUSE	reviewed	DNA-directed RNA polymerases I, II, and III subunit RPABC5 (RNA polymerases I, II, and III subunit ABC5) (DNA-directed RNA polymerase III subunit L) (RPB10 homolog)	Polr2l	Mus musculus (Mouse)	67
Q8VDQ8	SIR2_MOUSE	reviewed	NAD-dependent protein deacetylase sirtuin-2 (EC 2.3.1.286) (Regulatory protein SIR2 homolog 2) (SIR2-like protein 2) (mSIR2L2)	Sirt2	Mus musculus (Mouse)	389
Q6ZWU9	RS27_MOUSE	reviewed	40S ribosomal protein S27	Rps27	Mus musculus (Mouse)	84
Q9EQG3	SCEL_MOUSE	reviewed	Sciellin	Scel	Mus musculus (Mouse)	652
Q62226	SHH_MOUSE	reviewed	Sonic hedgehog protein (SHH) (HHG-1) (Shh unprocessed N-terminal signaling and C-terminal autoprocessing domains) (ShhNC) [Cleaved into: Sonic hedgehog protein N-product (ShhN) (Shh N-terminal processed signaling domains) (ShhNp) (Sonic hedgehog protein 19 kDa product)]	Shh	Mus musculus (Mouse)	437
P40694	SMBP2_MOUSE	reviewed	DNA-binding protein SMUBP-2 (EC 3.6.4.12) (EC 3.6.4.13) (ATP-dependent helicase IGHMBP2) (Cardiac transcription factor 1) (CATF1) (Immunoglobulin mu-binding protein 2)	Ighmbp2	Mus musculus (Mouse)	993
Q99KH8	STK24_MOUSE	reviewed	Serine/threonine-protein kinase 24 (EC 2.7.11.1) (Mammalian STE20-like protein kinase 3) (MST-3) (STE20-like kinase MST3) [Cleaved into: Serine/threonine-protein kinase 24 35 kDa subunit (Mammalian STE20-like protein kinase 3 N-terminal) (MST3/N); Serine/threonine-protein kinase 24 12 kDa subunit (Mammalian STE20-like protein kinase 3 C-terminal) (MST3/C)]	Stk24	Mus musculus (Mouse)	431
Q80Z37	TOPRS_MOUSE	reviewed	E3 ubiquitin-protein ligase Topors (EC 2.3.2.27) (RING-type E3 ubiquitin transferase Topors) (SUMO1-protein E3 ligase Topors) (Topoisomerase I-binding RING finger protein) (Topoisomerase I-binding arginine/serine-rich protein) (Tumor suppressor p53-binding protein 3) (p53-binding protein 3) (p53BP3)	Topors	Mus musculus (Mouse)	1033
Q8BFW4	TRI65_MOUSE	reviewed	Tripartite motif-containing protein 65	Trim65	Mus musculus (Mouse)	522
Q8VHR5	P66B_MOUSE	reviewed	Transcriptional repressor p66-beta (GATA zinc finger domain-containing protein 2B) (p66/p68)	Gatad2b	Mus musculus (Mouse)	594
Q5EBH1	RASF5_MOUSE	reviewed	Ras association domain-containing protein 5 (New ras effector 1) (Regulator for cell adhesion and polarization enriched in lymphoid tissues) (RAPL)	Rassf5	Mus musculus (Mouse)	413
Q99KG3	RBM10_MOUSE	reviewed	RNA-binding protein 10 (RNA-binding motif protein 10)	Rbm10	Mus musculus (Mouse)	930
P08228	SODC_MOUSE	reviewed	Superoxide dismutase [Cu-Zn] (EC 1.15.1.1)	Sod1	Mus musculus (Mouse)	154
Q64HY3	SP9_MOUSE	reviewed	Transcription factor Sp9	Sp9	Mus musculus (Mouse)	484
P97454	SMAD5_MOUSE	reviewed	Mothers against decapentaplegic homolog 5 (MAD homolog 5) (Mothers against DPP homolog 5) (Dwarfin-C) (Dwf-C) (SMAD family member 5) (SMAD 5) (Smad5) (mSmad5)	Smad5	Mus musculus (Mouse)	465
P50637	TSPO_MOUSE	reviewed	Translocator protein (Mitochondrial benzodiazepine receptor) (PKBS) (Peripheral-type benzodiazepine receptor) (PBR)	Tspo	Mus musculus (Mouse)	169
Q00899	TYY1_MOUSE	reviewed	Transcriptional repressor protein YY1 (Delta transcription factor) (NF-E1) (UCR-motif DNA-binding protein) (Yin and yang 1) (YY-1)	Yy1	Mus musculus (Mouse)	414
Q14B02	RN133_MOUSE	reviewed	E3 ubiquitin-protein ligase RNF133 (EC 2.3.2.27) (Goliath-related E3 ubiquitin-protein ligase 2) (RING finger protein 133) (RING-type E3 ubiquitin transferase RNF133)	Rnf133	Mus musculus (Mouse)	382
Q99MB7	RN141_MOUSE	reviewed	RING finger protein 141 (Zinc finger protein 230)	Rnf141	Mus musculus (Mouse)	230
Q91XF4	RN167_MOUSE	reviewed	E3 ubiquitin-protein ligase RNF167 (EC 2.3.2.27) (RING finger protein 167) (RING-type E3 ubiquitin transferase RNF167)	Rnf167	Mus musculus (Mouse)	347
Q9QZR0	RNF25_MOUSE	reviewed	E3 ubiquitin-protein ligase RNF25 (EC 2.3.2.27) (RING finger protein 25) (RING finger protein AO7) (RING-type E3 ubiquitin transferase RNF25)	Rnf25	Mus musculus (Mouse)	456
Q9WTM5	RUVB2_MOUSE	reviewed	RuvB-like 2 (EC 3.6.4.12) (p47 protein)	Ruvbl2	Mus musculus (Mouse)	463
O35627	NR1I3_MOUSE	reviewed	Nuclear receptor subfamily 1 group I member 3 (Constitutive androstane receptor) (CAR) (Orphan nuclear receptor MB67)	Nr1i3	Mus musculus (Mouse)	358
Q8C165	P20D1_MOUSE	reviewed	N-fatty-acyl-amino acid synthase/hydrolase PM20D1 (EC 3.5.1.114) (EC 3.5.1.14) (Peptidase M20 domain-containing protein 1) (PM20D1)	Pm20d1	Mus musculus (Mouse)	503
O54965	RNF13_MOUSE	reviewed	E3 ubiquitin-protein ligase RNF13 (EC 2.3.2.27) (RING finger protein 13) (RING-type E3 ubiquitin transferase RNF13)	Rnf13	Mus musculus (Mouse)	381
Q8QZS5	RN183_MOUSE	reviewed	E3 ubiquitin-protein ligase RNF183 (EC 2.3.2.27)	Rnf183	Mus musculus (Mouse)	190
O35134	RPA1_MOUSE	reviewed	DNA-directed RNA polymerase I subunit RPA1 (RNA polymerase I subunit A1) (EC 2.7.7.6) (DNA-directed RNA polymerase I largest subunit) (DNA-directed RNA polymerase I subunit A) (RNA polymerase I 194 kDa subunit) (RPA194)	Polr1a	Mus musculus (Mouse)	1717
P62983	RS27A_MOUSE	reviewed	Ubiquitin-40S ribosomal protein S27a (Ubiquitin carboxyl extension protein 80) [Cleaved into: Ubiquitin; 40S ribosomal protein S27a]	Rps27a	Mus musculus (Mouse)	156
E9Q5F9	SETD2_MOUSE	reviewed	Histone-lysine N-methyltransferase SETD2 (EC 2.1.1.359) (Lysine N-methyltransferase 3A) (Protein-lysine N-methyltransferase SETD2) (EC 2.1.1.-) (SET domain-containing protein 2)	Setd2	Mus musculus (Mouse)	2537
P61092	SIA1A_MOUSE	reviewed	E3 ubiquitin-protein ligase SIAH1A (EC 2.3.2.27) (RING-type E3 ubiquitin transferase SIAH1A) (Seven in absentia homolog 1a) (Siah-1a) (Siah1a) (mSiah-1a)	Siah1a	Mus musculus (Mouse)	282
Q9CWR2	SMYD3_MOUSE	reviewed	Histone-lysine N-methyltransferase SMYD3 (EC 2.1.1.354) (SET and MYND domain-containing protein 3) (Zinc finger MYND domain-containing protein 1)	Smyd3	Mus musculus (Mouse)	428
Q8VDQ1	PTGR2_MOUSE	reviewed	Prostaglandin reductase 2 (PRG-2) (EC 1.3.1.48) (15-oxoprostaglandin 13-reductase) (Zinc-binding alcohol dehydrogenase domain-containing protein 1)	Ptgr2	Mus musculus (Mouse)	351
P47199	QOR_MOUSE	reviewed	Quinone oxidoreductase (EC 1.6.5.5) (NADPH:quinone reductase) (Zeta-crystallin)	Cryz	Mus musculus (Mouse)	331
Q9CWY9	RIP_MOUSE	reviewed	RPA-interacting protein	Rpain	Mus musculus (Mouse)	219
Q8R104	SIR3_MOUSE	reviewed	NAD-dependent protein deacetylase sirtuin-3 (EC 2.3.1.286) (Regulatory protein SIR2 homolog 3) (SIR2-like protein 3) (mSIR2L3)	Sirt3	Mus musculus (Mouse)	334
Q99K90	TAB2_MOUSE	reviewed	TGF-beta-activated kinase 1 and MAP3K7-binding protein 2 (Mitogen-activated protein kinase kinase kinase 7-interacting protein 2) (TAK1-binding protein 2) (TAB-2) (TGF-beta-activated kinase 1-binding protein 2)	Tab2	Mus musculus (Mouse)	693
Q5DTH5	TSH1_MOUSE	reviewed	Teashirt homolog 1 (Serologically defined colon cancer antigen 3 homolog)	Tshz1	Mus musculus (Mouse)	1084
Q80TP3	UBR5_MOUSE	reviewed	E3 ubiquitin-protein ligase UBR5 (EC 2.3.2.26) (E3 ubiquitin-protein ligase, HECT domain-containing 1) (HECT-type E3 ubiquitin transferase UBR5) (Hyperplastic discs protein homolog)	Ubr5	Mus musculus (Mouse)	2792
Q8CCJ9	P20L1_MOUSE	reviewed	PHD finger protein 20-like protein 1	Phf20l1	Mus musculus (Mouse)	1013
P14069	S10A6_MOUSE	reviewed	Protein S100-A6 (5B10) (Calcyclin) (Prolactin receptor-associated protein) (S100 calcium-binding protein A6)	S100a6	Mus musculus (Mouse)	89
Q9D856	S39A5_MOUSE	reviewed	Zinc transporter ZIP5 (Solute carrier family 39 member 5) (Zrt- and Irt-like protein 5) (ZIP-5)	Slc39a5	Mus musculus (Mouse)	535
Q8BFU1	S39A9_MOUSE	reviewed	Zinc transporter ZIP9 (Solute carrier family 39 member 9) (Zrt- and Irt-like protein 9) (ZIP-9)	Slc39a9	Mus musculus (Mouse)	308
Q8BZH0	S39AD_MOUSE	reviewed	Zinc transporter ZIP13 (Solute carrier family 39 member 13) (Zrt- and Irt-like protein 13) (ZIP-13)	Slc39a13	Mus musculus (Mouse)	361
Q9QX96	SALL2_MOUSE	reviewed	Sal-like protein 2 (Spalt-like protein 2) (Zinc finger protein Spalt-2) (Sal-2) (mSal-2)	Sall2	Mus musculus (Mouse)	1004
Q9D305	THAP2_MOUSE	reviewed	THAP domain-containing protein 2	Thap2	Mus musculus (Mouse)	217
Q7TPM3	TRI17_MOUSE	reviewed	E3 ubiquitin-protein ligase TRIM17 (EC 2.3.2.27) (RING-type E3 ubiquitin transferase TRIM17) (Tripartite motif-containing protein 17)	Trim17	Mus musculus (Mouse)	477
Q3UDK1	TRAD1_MOUSE	reviewed	TRAF-type zinc finger domain-containing protein 1 (Protein FLN29)	Trafd1	Mus musculus (Mouse)	580
Q9QUS6	TRIM1_MOUSE	reviewed	Probable E3 ubiquitin-protein ligase MID2 (EC 2.3.2.27) (Midline defect 2) (Midline-2) (RING-type E3 ubiquitin transferase MID2) (Tripartite motif-containing protein 1)	Mid2	Mus musculus (Mouse)	705
Q91YD4	TRPM2_MOUSE	reviewed	Transient receptor potential cation channel subfamily M member 2 (Long transient receptor potential channel 2) (LTrpC-2) (LTrpC2) (Transient receptor potential channel 7) (TrpC7)	Trpm2	Mus musculus (Mouse)	1506
Q8BKD6	R144B_MOUSE	reviewed	E3 ubiquitin-protein ligase RNF144B (EC 2.3.2.31) (IBR domain-containing protein 2) (RING finger protein 144B)	Rnf144b	Mus musculus (Mouse)	301
Q9D304	RN128_MOUSE	reviewed	E3 ubiquitin-protein ligase RNF128 (EC 2.3.2.27) (Gene related to anergy in lymphocytes protein) (Goliath-related E3 ubiquitin-protein ligase 1) (RING finger protein 128) (RING-type E3 ubiquitin transferase RNF128)	Rnf128	Mus musculus (Mouse)	428
Q9D0C1	RN115_MOUSE	reviewed	E3 ubiquitin-protein ligase RNF115 (EC 2.3.2.27) (RING finger protein 115) (RING-type E3 ubiquitin transferase RNF115) (Rabring 7) (Zinc finger protein 364)	Rnf115	Mus musculus (Mouse)	305
Q7TMV1	RN139_MOUSE	reviewed	E3 ubiquitin-protein ligase RNF139 (EC 2.3.2.27) (RING finger protein 139) (RING-type E3 ubiquitin transferase RNF139) (Translocation in renal carcinoma on chromosome 8 protein)	Rnf139	Mus musculus (Mouse)	668
Q8BFX1	RN187_MOUSE	reviewed	E3 ubiquitin-protein ligase RNF187 (EC 2.3.2.27) (RING domain AP1 coactivator 1) (RACO-1) (RING finger protein 187) (RING-type E3 ubiquitin transferase RNF187)	Rnf187	Mus musculus (Mouse)	236
Q9D241	RN186_MOUSE	reviewed	E3 ubiquitin-protein ligase RNF186 (EC 2.3.2.27) (RING finger protein 186)	Rnf186	Mus musculus (Mouse)	226
Q8VEE0	RPE_MOUSE	reviewed	Ribulose-phosphate 3-epimerase (EC 5.1.3.1) (Ribulose-5-phosphate-epimerase)	Rpe	Mus musculus (Mouse)	228
P08775	RPB1_MOUSE	reviewed	DNA-directed RNA polymerase II subunit RPB1 (RNA polymerase II subunit B1) (EC 2.7.7.6) (DNA-directed RNA polymerase II subunit A) (DNA-directed RNA polymerase III largest subunit)	Polr2a	Mus musculus (Mouse)	1970
Q3URK3	TET1_MOUSE	reviewed	Methylcytosine dioxygenase TET1 (EC 1.14.11.n2) (CXXC-type zinc finger protein 6) (Ten-eleven translocation 1 gene protein homolog)	Tet1	Mus musculus (Mouse)	2007
Q8CHW1	THAP1_MOUSE	reviewed	THAP domain-containing protein 1	Thap1	Mus musculus (Mouse)	210
Q9ET26	RN114_MOUSE	reviewed	E3 ubiquitin-protein ligase RNF114 (EC 2.3.2.27) (RING finger protein 114) (RING-type E3 ubiquitin transferase RNF114) (Zinc finger protein 228) (Zinc finger protein 313)	Rnf114	Mus musculus (Mouse)	229
Q9JIT1	RNF32_MOUSE	reviewed	RING finger protein 32 (Limb region protein 2)	Rnf32	Mus musculus (Mouse)	368
Q923E4	SIR1_MOUSE	reviewed	NAD-dependent protein deacetylase sirtuin-1 (EC 2.3.1.286) (NAD-dependent protein deacylase sirtuin-1) (EC 2.3.1.-) (Regulatory protein SIR2 homolog 1) (SIR2-like protein 1) (SIR2alpha) (Sir2) (mSIR2a) [Cleaved into: SirtT1 75 kDa fragment (75SirT1)]	Sirt1	Mus musculus (Mouse)	737
Q9EPQ8	TCF20_MOUSE	reviewed	Transcription factor 20 (TCF-20) (Nuclear factor SPBP) (Stromelysin-1 PDGF-responsive element-binding protein) (SPRE-binding protein)	Tcf20	Mus musculus (Mouse)	1987
Q99MV1	TDRD1_MOUSE	reviewed	Tudor domain-containing protein 1	Tdrd1	Mus musculus (Mouse)	1172
E9Q3T6	PRD14_MOUSE	reviewed	PR domain zinc finger protein 14 (EC 2.1.1.-) (PR domain-containing protein 14)	Prdm14	Mus musculus (Mouse)	561
Q80XJ2	RN168_MOUSE	reviewed	E3 ubiquitin-protein ligase RNF168 (EC 2.3.2.27) (RING finger protein 168) (RING-type E3 ubiquitin transferase RNF168)	Rnf168	Mus musculus (Mouse)	565
Q3URY0	RTL4_MOUSE	reviewed	Retrotransposon Gag-like protein 4 (Mammalian retrotransposon-derived protein 4) (Sushi-XF2b protein) (Sushi-ichi-related retrotransposon homolog 11) (Zinc finger CCHC domain-containing protein 16)	Rtl4	Mus musculus (Mouse)	304
P31725	S10A9_MOUSE	reviewed	Protein S100-A9 (Calgranulin-B) (Leukocyte L1 complex heavy chain) (Migration inhibitory factor-related protein 14) (MRP-14) (p14) (S100 calcium-binding protein A9)	S100a9	Mus musculus (Mouse)	113
Q08775	RUNX2_MOUSE	reviewed	Runt-related transcription factor 2 (Acute myeloid leukemia 3 protein) (Core-binding factor subunit alpha-1) (CBF-alpha-1) (Oncogene AML-3) (Osteoblast-specific transcription factor 2) (OSF-2) (Polyomavirus enhancer-binding protein 2 alpha A subunit) (PEA2-alpha A) (PEBP2-alpha A) (SL3-3 enhancer factor 1 alpha A subunit) (SL3/AKV core-binding factor alpha A subunit)	Runx2	Mus musculus (Mouse)	607
Q8C267	SETB2_MOUSE	reviewed	Histone-lysine N-methyltransferase SETDB2 (EC 2.1.1.-) (SET domain bifurcated 2)	Setdb2	Mus musculus (Mouse)	713
Q8C120	SH3R3_MOUSE	reviewed	E3 ubiquitin-protein ligase SH3RF3 (EC 2.3.2.27) (Plenty of SH3s 2) (SH3 domain-containing RING finger protein 3) (SH3 multiple domains protein 4)	Sh3rf3	Mus musculus (Mouse)	878
Q8BKJ9	SIR7_MOUSE	reviewed	NAD-dependent protein deacetylase sirtuin-7 (EC 2.3.1.286) (NAD-dependent protein deacylase sirtuin-7) (EC 2.3.1.-) (Regulatory protein SIR2 homolog 7) (SIR2-like protein 7)	Sirt7	Mus musculus (Mouse)	402
Q7TN29	SMAP2_MOUSE	reviewed	Stromal membrane-associated protein 2 (Stromal membrane-associated protein 1-like)	Smap2	Mus musculus (Mouse)	428
Q14CH7	SYAM_MOUSE	reviewed	Alanine--tRNA ligase, mitochondrial (EC 6.1.1.7) (Alanyl-tRNA synthetase) (AlaRS)	Aars2	Mus musculus (Mouse)	980
Q924K8	MTA3_MOUSE	reviewed	Metastasis-associated protein MTA3	Mta3	Mus musculus (Mouse)	591
Q7TPH6	MYCB2_MOUSE	reviewed	E3 ubiquitin-protein ligase MYCBP2 (EC 2.3.2.33) (Myc-binding protein 2) (Pam/highwire/rpm-1 protein) (Protein Magellan) (Protein associated with Myc)	Mycbp2	Mus musculus (Mouse)	4749
Q61122	NAB1_MOUSE	reviewed	NGFI-A-binding protein 1 (EGR-1-binding protein 1)	Nab1	Mus musculus (Mouse)	486
P60122	RUVB1_MOUSE	reviewed	RuvB-like 1 (EC 3.6.4.12) (49 kDa TATA box-binding protein-interacting protein) (49 kDa TBP-interacting protein) (DNA helicase p50) (Pontin 52) (TIP49a)	Ruvbl1	Mus musculus (Mouse)	456
Q9R0Q1	SYTL4_MOUSE	reviewed	Synaptotagmin-like protein 4 (Exophilin-2) (Granuphilin)	Sytl4	Mus musculus (Mouse)	673
Q91XB0	TREX1_MOUSE	reviewed	Three-prime repair exonuclease 1 (EC 3.1.11.2) (3'-5' exonuclease TREX1)	Trex1	Mus musculus (Mouse)	314
Q9D2Q2	TRM44_MOUSE	reviewed	Probable tRNA (uracil-O(2)-)-methyltransferase (EC 2.1.1.211) (Methyltransferase-like protein 19)	Trmt44	Mus musculus (Mouse)	713
Q80V85	TRI62_MOUSE	reviewed	E3 ubiquitin-protein ligase TRIM62 (EC 2.3.2.27) (Tripartite motif-containing protein 62)	Trim62	Mus musculus (Mouse)	475
E9Q8T2	PRD15_MOUSE	reviewed	PR domain zinc finger protein 15 (EC 2.1.1.-) (PR domain-containing protein 15)	Prdm15	Mus musculus (Mouse)	1174
Q8BTK5	SMYD4_MOUSE	reviewed	SET and MYND domain-containing protein 4 (EC 2.1.1.-)	Smyd4	Mus musculus (Mouse)	799
Q8BL97	SRSF7_MOUSE	reviewed	Serine/arginine-rich splicing factor 7 (Splicing factor, arginine/serine-rich 7)	Srsf7	Mus musculus (Mouse)	267
Q9WUU8	TNIP1_MOUSE	reviewed	TNFAIP3-interacting protein 1 (A20-binding inhibitor of NF-kappa-B activation 1) (ABIN) (ABIN-1) (Nef-associated factor 1) (Naf1) (Virion-associated nuclear shuttling protein) (VAN) (mVAN)	Tnip1	Mus musculus (Mouse)	647
B2RQC6	PYR1_MOUSE	reviewed	CAD protein [Includes: Glutamine-dependent carbamoyl-phosphate synthase (EC 6.3.5.5); Aspartate carbamoyltransferase (EC 2.1.3.2); Dihydroorotase (EC 3.5.2.3)]	Cad	Mus musculus (Mouse)	2225
Q99MK9	RASF1_MOUSE	reviewed	Ras association domain-containing protein 1 (Protein 123F2)	Rassf1	Mus musculus (Mouse)	340
G3X9R7	RN148_MOUSE	reviewed	RING finger protein 148 (Goliath-related E3 ubiquitin-protein ligase 3)	Rnf148	Mus musculus (Mouse)	316
Q99KR6	RNF34_MOUSE	reviewed	E3 ubiquitin-protein ligase RNF34 (EC 2.3.2.27) (Phafin-1) (RING finger protein 34) (RING-type E3 ubiquitin transferase RNF34)	Rnf34	Mus musculus (Mouse)	376
P97306	STAC_MOUSE	reviewed	SH3 and cysteine-rich domain-containing protein (Src homology 3 and cysteine-rich domain-containing protein)	Stac	Mus musculus (Mouse)	403
P48281	VDR_MOUSE	reviewed	Vitamin D3 receptor (VDR) (1,25-dihydroxyvitamin D3 receptor) (Nuclear receptor subfamily 1 group I member 1)	Vdr	Mus musculus (Mouse)	422
Q9DCN7	RNFT1_MOUSE	reviewed	E3 ubiquitin-protein ligase RNFT1 (EC 2.3.2.27) (RING finger and transmembrane domain-containing protein 1)	Rnft1	Mus musculus (Mouse)	395
Q768S4	RPH3L_MOUSE	reviewed	Rab effector Noc2 (No C2 domains protein) (Rabphilin-3A-like protein)	Rph3al	Mus musculus (Mouse)	302
Q8R040	RPP21_MOUSE	reviewed	Ribonuclease P protein subunit p21 (RNaseP protein p21) (EC 3.1.26.5) (Ribonucleoprotein V)	Rpp21	Mus musculus (Mouse)	150
Q8CFK2	TF3B_MOUSE	reviewed	Transcription factor IIIB 90 kDa subunit (TFIIIB90) (mTFIIIB90) (B-related factor 1) (BRF-1)	Brf1	Mus musculus (Mouse)	676
Q99PP7	TRI33_MOUSE	reviewed	E3 ubiquitin-protein ligase TRIM33 (EC 2.3.2.27) (Ectodermin homolog) (RING-type E3 ubiquitin transferase TRIM33) (Transcription intermediary factor 1-gamma) (TIF1-gamma) (Tripartite motif-containing protein 33)	Trim33	Mus musculus (Mouse)	1142
Q3TX08	TRM1_MOUSE	reviewed	tRNA (guanine(26)-N(2))-dimethyltransferase (EC 2.1.1.216) (tRNA 2,2-dimethylguanosine-26 methyltransferase) (tRNA(guanine-26,N(2)-N(2)) methyltransferase) (tRNA(m(2,2)G26)dimethyltransferase)	Trmt1	Mus musculus (Mouse)	663
Q8C996	TM163_MOUSE	reviewed	Transmembrane protein 163 (Synaptic vesicle membrane protein of 31 kDa)	Tmem163	Mus musculus (Mouse)	288
Q9DC61	MPPA_MOUSE	reviewed	Mitochondrial-processing peptidase subunit alpha (Alpha-MPP) (Inactive zinc metalloprotease alpha) (P-55)	Pmpca	Mus musculus (Mouse)	524
Q8R4C2	RUFY2_MOUSE	reviewed	RUN and FYVE domain-containing protein 2 (Leucine zipper FYVE-finger protein) (LZ-FYVE)	Rufy2	Mus musculus (Mouse)	606
Q8BIJ7	RUFY1_MOUSE	reviewed	RUN and FYVE domain-containing protein 1 (Rab4-interacting protein)	Rufy1	Mus musculus (Mouse)	712
Q8C145	S39A6_MOUSE	reviewed	Zinc transporter ZIP6 (Endoplasmic reticulum membrane-linked protein) (Ermelin) (Solute carrier family 39 member 6) (Zrt- and Irt-like protein 6) (ZIP-6)	Slc39a6	Mus musculus (Mouse)	765
P06880	SOMA_MOUSE	reviewed	Somatotropin (Growth hormone)	Gh1	Mus musculus (Mouse)	216
P97469	SNAI2_MOUSE	reviewed	Zinc finger protein SNAI2 (Neural crest transcription factor Slug) (Protein snail homolog 2)	Snai2	Mus musculus (Mouse)	269
O88196	TTC3_MOUSE	reviewed	E3 ubiquitin-protein ligase TTC3 (EC 2.3.2.27) (RING-type E3 ubiquitin transferase TTC3) (TPR repeat protein D) (Mtprd)	Ttc3	Mus musculus (Mouse)	1979
Q8VI36	PAXI_MOUSE	reviewed	Paxillin	Pxn	Mus musculus (Mouse)	591
Q8BVM9	PH11A_MOUSE	reviewed	PHD finger protein 11A (PHD finger protein 11) (PHD finger protein 11-like)	Phf11a	Mus musculus (Mouse)	293
Q60866	PTER_MOUSE	reviewed	Phosphotriesterase-related protein (EC 3.1.-.-) (Parathion hydrolase-related protein)	Pter	Mus musculus (Mouse)	349
Q9CQZ7	RPC10_MOUSE	reviewed	DNA-directed RNA polymerase III subunit RPC10 (RNA polymerase III subunit C10) (DNA-directed RNA polymerase III subunit K) (RNA polymerase III subunit C11) (RPC11)	Polr3k	Mus musculus (Mouse)	108
P97443	SMYD1_MOUSE	reviewed	Histone-lysine N-methyltransferase Smyd1 (EC 2.1.1.354) (CD8b-opposite) (SET and MYND domain-containing protein 1) (Zinc finger protein BOP) (m-BOP)	Smyd1	Mus musculus (Mouse)	490
O55242	SGMR1_MOUSE	reviewed	Sigma non-opioid intracellular receptor 1 (Sigma 1-type opioid receptor) (Sigma1-receptor) (Sigma1R)	Sigmar1	Mus musculus (Mouse)	223
Q6P1D7	SLX4_MOUSE	reviewed	Structure-specific endonuclease subunit SLX4 (BTB/POZ domain-containing protein 12)	Slx4	Mus musculus (Mouse)	1565
P11378	STP2_MOUSE	reviewed	Nuclear transition protein 2 (TP-2) (TP2)	Tnp2	Mus musculus (Mouse)	117
Q9Z1N9	UN13B_MOUSE	reviewed	Protein unc-13 homolog B (Munc13-2) (munc13)	Unc13b	Mus musculus (Mouse)	1602
Q9WTZ1	RBX2_MOUSE	reviewed	RING-box protein 2 (Rbx2) (RING finger protein 7) (Sensitive to apoptosis gene protein)	Rnf7	Mus musculus (Mouse)	113
Q9WTV7	RNF12_MOUSE	reviewed	E3 ubiquitin-protein ligase RLIM (EC 2.3.2.27) (LIM domain-interacting RING finger protein) (RING finger LIM domain-binding protein) (R-LIM) (RING finger protein 12) (RING-type E3 ubiquitin transferase RLIM)	Rlim	Mus musculus (Mouse)	600
P50636	RN19A_MOUSE	reviewed	E3 ubiquitin-protein ligase RNF19A (EC 2.3.2.31) (Double ring-finger protein) (Dorfin) (Gametogenesis-expressed protein GEG-154) (RING finger protein 19A) (UBCM4-interacting protein 117) (UIP117) (XY body protein) (XYbp)	Rnf19a	Mus musculus (Mouse)	840
Q8CBG9	RN170_MOUSE	reviewed	E3 ubiquitin-protein ligase RNF170 (EC 2.3.2.27) (RING finger protein 170) (RING-type E3 ubiquitin transferase RNF170)	Rnf170	Mus musculus (Mouse)	286
Q9WVQ5	MTNB_MOUSE	reviewed	Methylthioribulose-1-phosphate dehydratase (MTRu-1-P dehydratase) (EC 4.2.1.109) (APAF1-interacting protein) (Monocyte/macrophage protein 19)	Apip	Mus musculus (Mouse)	241
P43136	NR2F6_MOUSE	reviewed	Nuclear receptor subfamily 2 group F member 6 (COUP transcription factor 3) (COUP-TF3) (V-erbA-related protein 2) (EAR-2)	Nr2f6	Mus musculus (Mouse)	390
Q3TJD7	PDLI7_MOUSE	reviewed	PDZ and LIM domain protein 7 (LIM mineralization protein) (LMP) (Protein enigma)	Pdlim7	Mus musculus (Mouse)	457
P0C090	RC3H2_MOUSE	reviewed	Roquin-2 (EC 2.3.2.27) (Membrane-associated nucleic acid-binding protein) (RING finger and CCCH-type zinc finger domain-containing protein 2) (RING-type E3 ubiquitin transferase Roquin-2)	Rc3h2	Mus musculus (Mouse)	1187
Q9JI20	RED2_MOUSE	reviewed	Double-stranded RNA-specific editase B2 (EC 3.5.-.-) (RNA-dependent adenosine deaminase 3) (RNA-editing deaminase 2) (RNA-editing enzyme 2) (dsRNA adenosine deaminase B2)	Adarb2	Mus musculus (Mouse)	745
Q78IQ7	S39A4_MOUSE	reviewed	Zinc transporter ZIP4 (Activated in W/Wv mouse stomach 2) (mAWMS2) (Solute carrier family 39 member 4) (Zrt- and Irt-like protein 4) (ZIP-4)	Slc39a4	Mus musculus (Mouse)	660
Q9Z1F9	SAE2_MOUSE	reviewed	SUMO-activating enzyme subunit 2 (EC 2.3.2.-) (Anthracycline-associated resistance ARX) (Ubiquitin-like 1-activating enzyme E1B) (Ubiquitin-like modifier-activating enzyme 2)	Uba2	Mus musculus (Mouse)	638
Q02085	SNAI1_MOUSE	reviewed	Zinc finger protein SNAI1 (Protein snail homolog 1) (Protein sna)	Snai1	Mus musculus (Mouse)	264
P70340	SMAD1_MOUSE	reviewed	Mothers against decapentaplegic homolog 1 (MAD homolog 1) (Mothers against DPP homolog 1) (Dwarfin-A) (Dwf-A) (Mothers-against-DPP-related 1) (Mad-related protein 1) (mMad1) (SMAD family member 1) (SMAD 1) (Smad1)	Smad1	Mus musculus (Mouse)	465
Q8BGC4	PTGR3_MOUSE	reviewed	Prostaglandin reductase-3 (PTGR-3) (EC 1.3.1.48) (15-oxoprostaglandin 13-reductase) (Zinc-binding alcohol dehydrogenase domain-containing protein 2)	Zadh2	Mus musculus (Mouse)	377
Q9D0J8	PTMS_MOUSE	reviewed	Parathymosin	Ptms	Mus musculus (Mouse)	101
Q8VIG1	REST_MOUSE	reviewed	RE1-silencing transcription factor (Neural-restrictive silencer factor)	Rest	Mus musculus (Mouse)	1082
Q9WVM1	RGAP1_MOUSE	reviewed	Rac GTPase-activating protein 1 (Male germ cell RacGap) (MgcRacGAP)	Racgap1	Mus musculus (Mouse)	628
P70335	ROCK1_MOUSE	reviewed	Rho-associated protein kinase 1 (EC 2.7.11.1) (Rho-associated, coiled-coil-containing protein kinase 1) (Rho-associated, coiled-coil-containing protein kinase I) (ROCK-I) (p160 ROCK-1) (p160ROCK)	Rock1	Mus musculus (Mouse)	1354
G5E872	RNPL1_MOUSE	reviewed	Aminopeptidase RNPEPL1 (EC 3.4.11.-) (Methionyl aminopeptidase) (EC 3.4.11.18)	Rnpepl1	Mus musculus (Mouse)	720
Q8R1Z9	RN121_MOUSE	reviewed	RING finger protein 121	Rnf121	Mus musculus (Mouse)	327
Q99MV7	RNF17_MOUSE	reviewed	RING finger protein 17 (Mad member-interacting protein 2) (Mmip-2)	Rnf17	Mus musculus (Mouse)	1640
Q3U2C5	RN149_MOUSE	reviewed	E3 ubiquitin-protein ligase RNF149 (EC 2.3.2.27) (Goliath-related E3 ubiquitin-protein ligase 4) (RING finger protein 149) (RING-type E3 ubiquitin transferase RNF149)	Rnf149	Mus musculus (Mouse)	394
Q8CEF8	RN222_MOUSE	reviewed	RING finger protein 222	Rnf222	Mus musculus (Mouse)	211
Q3UIW8	RN224_MOUSE	reviewed	RING finger protein 224	Rnf224	Mus musculus (Mouse)	156
E9Q555	RN213_MOUSE	reviewed	E3 ubiquitin-protein ligase RNF213 (EC 2.3.2.27) (EC 3.6.4.-) (Mysterin) (RING finger protein 213) (RING-type E3 ubiquitin transferase RNF213)	Rnf213	Mus musculus (Mouse)	5152
P97762	RP9_MOUSE	reviewed	Retinitis pigmentosa 9 protein homolog (Pim-1-associated protein) (PAP-1)	rp9	Mus musculus (Mouse)	213
Q64337	SQSTM_MOUSE	reviewed	Sequestosome-1 (STONE14) (Ubiquitin-binding protein p62)	Sqstm1	Mus musculus (Mouse)	442
Q6S5I3	S115A_MOUSE	reviewed	Protein S100-A15A (Protein S100-A7A) (S100 calcium-binding protein A15A) (S100 calcium-binding protein A7A)	S100a15a	Mus musculus (Mouse)	108
Q64213	SF01_MOUSE	reviewed	Splicing factor 1 (CW17) (Mammalian branch point-binding protein) (BBP) (mBBP) (Transcription factor ZFM1) (mZFM) (Zinc finger gene in MEN1 locus) (Zinc finger protein 162)	Sf1	Mus musculus (Mouse)	653
Q9QY06	MYO9B_MOUSE	reviewed	Unconventional myosin-IXb (Unconventional myosin-9b)	Myo9b	Mus musculus (Mouse)	2114
Q9CZR2	NALD2_MOUSE	reviewed	N-acetylated-alpha-linked acidic dipeptidase 2 (EC 3.4.17.21) (Glutamate carboxypeptidase III) (GCPIII) (N-acetylaspartylglutamate peptidase II) (NAAG-peptidase II) (N-acetylated-alpha-linked acidic dipeptidase II) (NAALADase II)	Naalad2	Mus musculus (Mouse)	740
Q80YV2	NIPA_MOUSE	reviewed	Nuclear-interacting partner of ALK (Nuclear-interacting partner of anaplastic lymphoma kinase) (mNIPA) (Zinc finger C3HC-type protein 1)	Zc3hc1	Mus musculus (Mouse)	501
Q8K2Y0	OBI1_MOUSE	reviewed	ORC ubiquitin ligase 1 (OBI1) (EC 2.3.2.27) (RING finger protein 219)	Obi1	Mus musculus (Mouse)	722
Q9QYE0	PLAG1_MOUSE	reviewed	Zinc finger protein PLAG1 (Pleiomorphic adenoma gene 1 protein)	Plag1	Mus musculus (Mouse)	499
Q5SWK7	RN145_MOUSE	reviewed	RING finger protein 145 (EC 2.3.2.27)	Rnf145	Mus musculus (Mouse)	663
Q9CY62	RN181_MOUSE	reviewed	E3 ubiquitin-protein ligase RNF181 (EC 2.3.2.27) (RING finger protein 181) (RING-type E3 ubiquitin transferase RNF181)	Rnf181	Mus musculus (Mouse)	165
Q8BGI1	RNF24_MOUSE	reviewed	RING finger protein 24	Rnf24	Mus musculus (Mouse)	148
O35445	RNF5_MOUSE	reviewed	E3 ubiquitin-protein ligase RNF5 (EC 2.3.2.27) (RING finger protein 5) (RING-type E3 ubiquitin transferase RNF5)	Rnf5	Mus musculus (Mouse)	180
Q8VC56	RNF8_MOUSE	reviewed	E3 ubiquitin-protein ligase RNF8 (EC 2.3.2.27) (ActA-interacting protein 37) (AIP37) (LaXp180) (RING finger protein 8) (RING-type E3 ubiquitin transferase RNF8)	Rnf8	Mus musculus (Mouse)	488
Q99M85	SCRT1_MOUSE	reviewed	Transcriptional repressor scratch 1 (Scratch homolog 1 zinc finger protein) (SCRT) (Scratch 1) (mScrt)	Scrt1	Mus musculus (Mouse)	348
Q8K136	SCNM1_MOUSE	reviewed	Sodium channel modifier 1	Scnm1	Mus musculus (Mouse)	229
Q9Z0M1	KLK4_MOUSE	reviewed	Kallikrein-4 (EC 3.4.21.-) (Enamel matrix serine proteinase 1) (Kallikrein-like protein 1) (Serine protease 17)	Klk4	Mus musculus (Mouse)	255
Q3UK78	PCGF5_MOUSE	reviewed	Polycomb group RING finger protein 5 (RING finger protein 159)	Pcgf5	Mus musculus (Mouse)	256
O70209	PDLI3_MOUSE	reviewed	PDZ and LIM domain protein 3 (Actinin-associated LIM protein) (Alpha-actinin-2-associated LIM protein)	Pdlim3	Mus musculus (Mouse)	316
Q8VEB6	RNZ1_MOUSE	reviewed	Zinc phosphodiesterase ELAC protein 1 (EC 3.1.26.11) (ElaC homolog protein 1) (Ribonuclease Z 1) (RNase Z 1) (tRNA 3 endonuclease 1) (tRNase Z 1)	Elac1	Mus musculus (Mouse)	362
Q9CWS1	RN135_MOUSE	reviewed	E3 ubiquitin-protein ligase RNF135 (EC 2.3.2.27) (RING finger protein 135) (RING-type E3 ubiquitin transferase RNF135)	Rnf135	Mus musculus (Mouse)	417
Q9D708	S10AG_MOUSE	reviewed	Protein S100-A16 (Protein S100F) (S100 calcium binding protein A16)	S100a16	Mus musculus (Mouse)	124
Q3TIX9	SNUT2_MOUSE	reviewed	U4/U6.U5 tri-snRNP-associated protein 2 (Inactive ubiquitin-specific peptidase 39)	Usp39	Mus musculus (Mouse)	564
Q80WY3	NANO1_MOUSE	reviewed	Nanos homolog 1 (NOS-1)	Nanos1	Mus musculus (Mouse)	267
P60324	NANO3_MOUSE	reviewed	Nanos homolog 3 (NOS-3)	Nanos3	Mus musculus (Mouse)	178
Q5SWZ9	PLD6_MOUSE	reviewed	Mitochondrial cardiolipin hydrolase (EC 3.1.-.-) (Choline phosphatase 6) (Mitochondrial phospholipase) (MitoPLD) (Phosphatidylcholine-hydrolyzing phospholipase D6) (Phospholipase D6) (PLD 6) (Protein zucchini homolog) (mZuc)	Pld6	Mus musculus (Mouse)	221
Q8C0Q4	NEK11_MOUSE	reviewed	Serine/threonine-protein kinase Nek11 (EC 2.7.11.1) (Never in mitosis A-related kinase 11) (NimA-related protein kinase 11)	Nek11	Mus musculus (Mouse)	628
Q8K203	NEIL3_MOUSE	reviewed	Endonuclease 8-like 3 (EC 3.2.2.-) (EC 4.2.99.18) (DNA glycosylase FPG2) (DNA glycosylase/AP lyase Neil3) (Endonuclease VIII-like 3) (Nei-like protein 3)	Neil3	Mus musculus (Mouse)	606
Q9DCN1	NUD12_MOUSE	reviewed	NAD-capped RNA hydrolase NUDT12 (DeNADding enzyme NUDT12) (EC 3.6.1.-) (NADH pyrophosphatase NUDT12) (EC 3.6.1.22) (Nucleoside diphosphate-linked moiety X motif 12) (Nudix motif 12)	Nudt12	Mus musculus (Mouse)	462
Q8CHY6	P66A_MOUSE	reviewed	Transcriptional repressor p66 alpha (GATA zinc finger domain-containing protein 2A)	Gatad2a	Mus musculus (Mouse)	629
Q640Q5	PAN3_MOUSE	reviewed	PAN2-PAN3 deadenylation complex subunit Pan3 (PAB1P-dependent poly(A)-specific ribonuclease) (Poly(A)-nuclease deadenylation complex subunit 3) (PAN deadenylation complex subunit 3)	Pan3	Mus musculus (Mouse)	837
Q8BP31	RN122_MOUSE	reviewed	RING finger protein 122	Rnf122	Mus musculus (Mouse)	155
Q5DTZ6	RN150_MOUSE	reviewed	RING finger protein 150	Rnf150	Mus musculus (Mouse)	437
Q8BFU3	RN214_MOUSE	reviewed	RING finger protein 214	Rnf214	Mus musculus (Mouse)	668
Q75N73	S39AE_MOUSE	reviewed	Metal cation symporter ZIP14 (Factor for adipocyte differentiation 123) (FAD-123) (Solute carrier family 39 member 14) (Zrt- and Irt-like protein 14) (ZIP-14)	Slc39a14	Mus musculus (Mouse)	489
Q8BX22	SALL4_MOUSE	reviewed	Sal-like protein 4 (Zinc finger protein SALL4)	Sall4	Mus musculus (Mouse)	1067
O88974	SETB1_MOUSE	reviewed	Histone-lysine N-methyltransferase SETDB1 (EC 2.1.1.366) (ERG-associated protein with SET domain) (ESET) (SET domain bifurcated 1)	Setdb1	Mus musculus (Mouse)	1307
Q8BUY9	PGTB1_MOUSE	reviewed	Geranylgeranyl transferase type-1 subunit beta (EC 2.5.1.59) (Geranylgeranyl transferase type I subunit beta) (GGTase-I-beta) (Type I protein geranyl-geranyltransferase subunit beta)	Pggt1b	Mus musculus (Mouse)	377
Q8K411	PREP_MOUSE	reviewed	Presequence protease, mitochondrial (EC 3.4.24.-) (Pitrilysin metalloproteinase 1)	Pitrm1	Mus musculus (Mouse)	1036
Q9ERU9	RBP2_MOUSE	reviewed	E3 SUMO-protein ligase RanBP2 (EC 2.3.2.-) (Ran-binding protein 2) (RanBP2)	Ranbp2	Mus musculus (Mouse)	3053
Q925F3	R144A_MOUSE	reviewed	E3 ubiquitin-protein ligase RNF144A (EC 2.3.2.31) (RING finger protein 144A) (UbcM4-interacting protein 4) (Ubiquitin-conjugating enzyme 7-interacting protein 4)	Rnf144a	Mus musculus (Mouse)	292
Q8CIK8	RFWD3_MOUSE	reviewed	E3 ubiquitin-protein ligase RFWD3 (EC 2.3.2.27) (RING finger and WD repeat domain-containing protein 3) (RING finger protein 201)	Rfwd3	Mus musculus (Mouse)	774
P63084	S10A5_MOUSE	reviewed	Protein S100-A5 (Protein S-100D) (S100 calcium-binding protein A5)	S100a5	Mus musculus (Mouse)	93
P62818	S10A3_MOUSE	reviewed	Protein S100-A3 (Protein S-100E) (S100 calcium-binding protein A3)	S100a3	Mus musculus (Mouse)	101
Q9ER74	SALL1_MOUSE	reviewed	Sal-like protein 1 (Zinc finger protein Spalt-3) (Sal-3) (mSal-3)	Sall1	Mus musculus (Mouse)	1322
Q8CI51	PDLI5_MOUSE	reviewed	PDZ and LIM domain protein 5 (Enigma homolog) (Enigma-like PDZ and LIM domains protein)	Pdlim5	Mus musculus (Mouse)	591
O88593	PGRP1_MOUSE	reviewed	Peptidoglycan recognition protein 1 (Cytokine tag7) (Peptidoglycan recognition protein short) (PGRP-S)	Pglyrp1	Mus musculus (Mouse)	182
Q9D3U0	PUS10_MOUSE	reviewed	tRNA pseudouridine synthase Pus10 (EC 5.4.99.25) (Coiled-coil domain-containing protein 139) (tRNA pseudouridine 55 synthase) (Psi55 synthase) (tRNA pseudouridylate synthase) (tRNA-uridine isomerase)	Pus10	Mus musculus (Mouse)	527
P25801	RBTN2_MOUSE	reviewed	Rhombotin-2 (Cysteine-rich protein TTG-2) (LIM domain only protein 2) (LMO-2) (T-cell translocation protein 2)	Lmo2	Mus musculus (Mouse)	158
P59470	RPC2_MOUSE	reviewed	DNA-directed RNA polymerase III subunit RPC2 (RNA polymerase III subunit C2) (EC 2.7.7.6) (C128) (DNA-directed RNA polymerase III 127.6 kDa polypeptide) (DNA-directed RNA polymerase III subunit B)	Polr3b	Mus musculus (Mouse)	1133
Q6P1Y1	RTL3_MOUSE	reviewed	Retrotransposon Gag-like protein 3 (Zinc finger CCHC domain-containing protein 5)	Rtl3	Mus musculus (Mouse)	553
Q31125	S39A7_MOUSE	reviewed	Zinc transporter SLC39A7 (Histidine-rich membrane protein Ke4) (Solute carrier family 39 member 7) (Zrt-, Irt-like protein 7) (ZIP7)	Slc39a7	Mus musculus (Mouse)	476
O54714	PIAS3_MOUSE	reviewed	E3 SUMO-protein ligase PIAS3 (EC 2.3.2.-) (E3 SUMO-protein transferase PIAS3) (Protein inhibitor of activated STAT protein 3)	Pias3	Mus musculus (Mouse)	628
P15919	RAG1_MOUSE	reviewed	V(D)J recombination-activating protein 1 (RAG-1) [Includes: Endonuclease RAG1 (EC 3.1.-.-); E3 ubiquitin-protein ligase RAG1 (EC 2.3.2.27) (RING-type E3 ubiquitin transferase RAG1)]	Rag1	Mus musculus (Mouse)	1040
Q3UIW5	RNF10_MOUSE	reviewed	RING finger protein 10 (Sid 2705)	Rnf10	Mus musculus (Mouse)	804
A2A7Q9	RN19B_MOUSE	reviewed	E3 ubiquitin-protein ligase RNF19B (EC 2.3.2.31) (IBR domain-containing protein 3) (Natural killer lytic-associated molecule) (RING finger protein 19B)	Rnf19b	Mus musculus (Mouse)	732
P70700	RPA2_MOUSE	reviewed	DNA-directed RNA polymerase I subunit RPA2 (RNA polymerase I subunit 2) (EC 2.7.7.6) (DNA-directed RNA polymerase I 135 kDa polypeptide) (RPA135)	Polr1b	Mus musculus (Mouse)	1135
P27005	S10A8_MOUSE	reviewed	Protein S100-A8 (Calgranulin-A) (Chemotactic cytokine CP-10) (Leukocyte L1 complex light chain) (Migration inhibitory factor-related protein 8) (MRP-8) (p8) (Pro-inflammatory S100 cytokine) (S100 calcium-binding protein A8)	S100a8	Mus musculus (Mouse)	89
Q4V9W2	SR1IP_MOUSE	reviewed	Protein SREK1IP1 (SFRS12-interacting protein 1) (SREK1-interacting protein 1)	Srek1ip1	Mus musculus (Mouse)	153
Q3TN34	MILK2_MOUSE	reviewed	MICAL-like protein 2 (Junctional Rab13-binding protein) (Molecule interacting with CasL-like 2) (MICAL-L2)	Micall2	Mus musculus (Mouse)	1009
P45448	NR5A2_MOUSE	reviewed	Nuclear receptor subfamily 5 group A member 2 (Liver receptor homolog 1) (LRH-1)	Nr5a2	Mus musculus (Mouse)	560
O89084	PDE4A_MOUSE	reviewed	cAMP-specific 3',5'-cyclic phosphodiesterase 4A (EC 3.1.4.53)	Pde4a	Mus musculus (Mouse)	844
Q8C966	PF21B_MOUSE	reviewed	PHD finger protein 21B	Phf21b	Mus musculus (Mouse)	487
Q9Z1B8	PHF1_MOUSE	reviewed	PHD finger protein 1 (Protein PHF1) (Polycomb-like protein 1) (mPCl1) (T-complex testis-expressed 3)	Phf1	Mus musculus (Mouse)	559
Q8K183	PDXK_MOUSE	reviewed	Pyridoxal kinase (EC 2.7.1.35) (Pyridoxine kinase)	Pdxk	Mus musculus (Mouse)	312
P17742	PPIA_MOUSE	reviewed	Peptidyl-prolyl cis-trans isomerase A (PPIase A) (EC 5.2.1.8) (Cyclophilin A) (Cyclosporin A-binding protein) (Rotamase A) (SP18) [Cleaved into: Peptidyl-prolyl cis-trans isomerase A, N-terminally processed]	Ppia	Mus musculus (Mouse)	164
P70270	RAD54_MOUSE	reviewed	DNA repair and recombination protein RAD54-like (EC 3.6.4.12) (RAD54 homolog) (mHR54) (mRAD54)	Rad54l	Mus musculus (Mouse)	747
Q60790	RASA3_MOUSE	reviewed	Ras GTPase-activating protein 3 (GAP1(IP4BP)) (GapIII) (Ins P4-binding protein)	Rasa3	Mus musculus (Mouse)	834
P28700	RXRA_MOUSE	reviewed	Retinoic acid receptor RXR-alpha (Nuclear receptor subfamily 2 group B member 1) (Retinoid X receptor alpha)	Rxra	Mus musculus (Mouse)	467
Q3TBD2	HMHA1_MOUSE	reviewed	Rho GTPase-activating protein 45 (Minor histocompatibility protein HA-1)	Arhgap45	Mus musculus (Mouse)	1116
Q9JHR7	IDE_MOUSE	reviewed	Insulin-degrading enzyme (EC 3.4.24.56) (Insulin protease) (Insulinase) (Insulysin)	Ide	Mus musculus (Mouse)	1019
Q9EQF2	KELL_MOUSE	reviewed	Kell blood group glycoprotein homolog (EC 3.4.24.-) (CD antigen CD238)	Kel	Mus musculus (Mouse)	713
Q91X96	MSS4_MOUSE	reviewed	Guanine nucleotide exchange factor MSS4 (Rab-interacting factor)	Rabif	Mus musculus (Mouse)	123
Q8R4K8	PAPP1_MOUSE	reviewed	Pappalysin-1 (EC 3.4.24.79) (Insulin-like growth factor-dependent IGF-binding protein 4 protease) (IGF-dependent IGFBP-4 protease) (IGFBP-4ase) (Pregnancy-associated plasma protein A) (PAPP-A)	Pappa	Mus musculus (Mouse)	1624
Q01063	PDE4D_MOUSE	reviewed	cAMP-specific 3',5'-cyclic phosphodiesterase 4D (EC 3.1.4.53) (DPDE3)	Pde4d	Mus musculus (Mouse)	747
O70400	PDLI1_MOUSE	reviewed	PDZ and LIM domain protein 1 (C-terminal LIM domain protein 1) (Elfin) (LIM domain protein CLP-36)	Pdlim1	Mus musculus (Mouse)	327
Q8K2W6	PHF13_MOUSE	reviewed	PHD finger protein 13	Phf13	Mus musculus (Mouse)	296
P23204	PPARA_MOUSE	reviewed	Peroxisome proliferator-activated receptor alpha (PPAR-alpha) (Nuclear receptor subfamily 1 group C member 1)	Ppara	Mus musculus (Mouse)	468
Q9R111	GUAD_MOUSE	reviewed	Guanine deaminase (Guanase) (Guanine aminase) (EC 3.5.4.3) (Guanine aminohydrolase) (GAH)	Gda	Mus musculus (Mouse)	454
E9QAM5	HELZ2_MOUSE	reviewed	Helicase with zinc finger domain 2 (EC 3.6.4.-) (PPAR-gamma DNA-binding domain-interacting protein 1) (PDIP1) (PPAR-gamma DBD-interacting protein 1)	Helz2	Mus musculus (Mouse)	2947
Q9Z0V2	KCND2_MOUSE	reviewed	Potassium voltage-gated channel subfamily D member 2 (Voltage-gated potassium channel subunit Kv4.2)	Kcnd2	Mus musculus (Mouse)	630
P06240	LCK_MOUSE	reviewed	Proto-oncogene tyrosine-protein kinase LCK (EC 2.7.10.2) (Leukocyte C-terminal Src kinase) (LSK) (Lymphocyte cell-specific protein-tyrosine kinase) (p56-LCK)	Lck	Mus musculus (Mouse)	509
Q02395	MTF2_MOUSE	reviewed	Metal-response element-binding transcription factor 2 (Metal regulatory transcription factor 2) (Metal-response element DNA-binding protein M96) (Polycomb-like protein 2) (mPCl2) (Zinc-regulated factor 1) (ZiRF1)	Mtf2	Mus musculus (Mouse)	593
O54972	MTG16_MOUSE	reviewed	Protein CBFA2T3 (Eight twenty one protein 2) (MTG8-related protein 2) (Protein ETO-2)	Cbfa2t3	Mus musculus (Mouse)	620
Q61909	MTG8_MOUSE	reviewed	Protein CBFA2T1 (Protein MTG8)	Runx1t1	Mus musculus (Mouse)	577
Q61477	NBL1_MOUSE	reviewed	Neuroblastoma suppressor of tumorigenicity 1 (N03) (Zinc finger protein DAN)	Nbl1	Mus musculus (Mouse)	178
P15409	OPSD_MOUSE	reviewed	Rhodopsin	Rho	Mus musculus (Mouse)	348
Q3UEI1	PDE4C_MOUSE	reviewed	cAMP-specific 3',5'-cyclic phosphodiesterase 4C (EC 3.1.4.53)	Pde4c	Mus musculus (Mouse)	686
Q9JIY2	HAKAI_MOUSE	reviewed	E3 ubiquitin-protein ligase Hakai (EC 2.3.2.27) (Casitas B-lineage lymphoma-transforming sequence-like protein 1) (c-Cbl-like protein 1) (E-cadherin binding protein E7) (RING-type E3 ubiquitin transferase Hakai)	Cbll1	Mus musculus (Mouse)	491
Q9QXV3	ING1_MOUSE	reviewed	Inhibitor of growth protein 1	Ing1	Mus musculus (Mouse)	279
Q5NCY0	KDM6B_MOUSE	reviewed	Lysine-specific demethylase 6B (EC 1.14.11.68) (JmjC domain-containing protein 3) (Jumonji domain-containing protein 3) ([histone H3]-trimethyl-L-lysine(27) demethylase 6B)	Kdm6b	Mus musculus (Mouse)	1641
Q8BN78	KAISO_MOUSE	reviewed	Transcriptional regulator Kaiso (Zinc finger and BTB domain-containing protein 33)	Zbtb33	Mus musculus (Mouse)	671
Q9WVL5	MORC1_MOUSE	reviewed	MORC family CW-type zinc finger protein 1 (Protein microrchidia)	Morc1	Mus musculus (Mouse)	950
A2BDX3	MOCS3_MOUSE	reviewed	Adenylyltransferase and sulfurtransferase MOCS3 (Molybdenum cofactor synthesis protein 3) [Includes: Molybdopterin-synthase adenylyltransferase (EC 2.7.7.80) (Adenylyltransferase MOCS3) (Sulfur carrier protein MOCS2A adenylyltransferase); Molybdopterin-synthase sulfurtransferase (EC 2.8.1.11) (Sulfur carrier protein MOCS2A sulfurtransferase) (Sulfurtransferase MOCS3)]	Mocs3	Mus musculus (Mouse)	460
Q9WTR0	MMP16_MOUSE	reviewed	Matrix metalloproteinase-16 (MMP-16) (EC 3.4.24.-) (Membrane-type matrix metalloproteinase 3) (MT-MMP 3) (MTMMP3) (Membrane-type-3 matrix metalloproteinase) (MT3-MMP) (MT3MMP)	Mmp16	Mus musculus (Mouse)	607
P02798	MT2_MOUSE	reviewed	Metallothionein-2 (MT-2) (Metallothionein-II) (MT-II)	Mt2	Mus musculus (Mouse)	61
Q61127	NAB2_MOUSE	reviewed	NGFI-A-binding protein 2 (EGR-1-binding protein 2)	Nab2	Mus musculus (Mouse)	525
Q64249	NR6A1_MOUSE	reviewed	Nuclear receptor subfamily 6 group A member 1 (Germ cell nuclear factor) (GCNF) (mGCNF) (Retinoid receptor-related testis-specific receptor) (RTR)	Nr6a1	Mus musculus (Mouse)	495
Q9D8H7	OMA1_MOUSE	reviewed	Metalloendopeptidase OMA1, mitochondrial (EC 3.4.24.-) (Overlapping with the m-AAA protease 1 homolog)	Oma1	Mus musculus (Mouse)	521
Q9Z1M0	P2RX7_MOUSE	reviewed	P2X purinoceptor 7 (P2X7) (ATP receptor) (P2Z receptor) (Purinergic receptor)	P2rx7	Mus musculus (Mouse)	595
Q8BZH4	POGZ_MOUSE	reviewed	Pogo transposable element with ZNF domain	Pogz	Mus musculus (Mouse)	1409
P70288	HDAC2_MOUSE	reviewed	Histone deacetylase 2 (HD2) (EC 3.5.1.98) (YY1 transcription factor-binding protein)	Hdac2	Mus musculus (Mouse)	488
P97812	IHH_MOUSE	reviewed	Indian hedgehog protein (IHH) (HHG-2) [Cleaved into: Indian hedgehog protein N-product; Indian hedgehog protein C-product]	Ihh	Mus musculus (Mouse)	411
Q9EPW2	KLF15_MOUSE	reviewed	Krueppel-like factor 15 (Cardiovascular Krueppel-like factor)	Klf15	Mus musculus (Mouse)	415
Q3U8K7	KMT5B_MOUSE	reviewed	Histone-lysine N-methyltransferase KMT5B (Lysine-specific methyltransferase 5B) (Suppressor of variegation 4-20 homolog 1) (Su(var)4-20 homolog 1) (Suv4-20h1) ([histone H4]-N-methyl-L-lysine20 N-methyltransferase KMT5B) (EC 2.1.1.362) ([histone H4]-lysine20 N-methyltransferase KMT5B) (EC 2.1.1.361)	Kmt5b	Mus musculus (Mouse)	883
Q01065	PDE1B_MOUSE	reviewed	Calcium/calmodulin-dependent 3',5'-cyclic nucleotide phosphodiesterase 1B (Cam-PDE 1B) (EC 3.1.4.17) (63 kDa Cam-PDE)	Pde1b	Mus musculus (Mouse)	535
O88898	P63_MOUSE	reviewed	Tumor protein 63 (p63) (Transformation-related protein 63) (TP63) (Tumor protein p73-like) (p73L)	Tp63	Mus musculus (Mouse)	680
Q9JMK2	KC1E_MOUSE	reviewed	Casein kinase I isoform epsilon (CKI-epsilon) (CKIe) (EC 2.7.11.1)	Csnk1e	Mus musculus (Mouse)	416
P97432	NBR1_MOUSE	reviewed	Next to BRCA1 gene 1 protein (Membrane component chromosome 17 surface marker 2 homolog) (Neighbor of BRCA1 gene 1 protein)	Nbr1	Mus musculus (Mouse)	988
Q8C1B2	PARPT_MOUSE	reviewed	Protein mono-ADP-ribosyltransferase TIPARP (EC 2.4.2.-) (ADP-ribosyltransferase diphtheria toxin-like 14) (ARTD14) (TCDD-inducible poly [ADP-ribose] polymerase)	Tiparp	Mus musculus (Mouse)	657
Q8R023	PCGF1_MOUSE	reviewed	Polycomb group RING finger protein 1 (Nervous system Polycomb-1) (NSPc1) (RING finger protein 68)	Pcgf1	Mus musculus (Mouse)	259
Q60960	IMA5_MOUSE	reviewed	Importin subunit alpha-5 (Importin alpha-S1) (Karyopherin subunit alpha-1) (Nucleoprotein interactor 1) (NPI-1) (RAG cohort protein 2) (SRP1-beta)	Kpna1	Mus musculus (Mouse)	538
Q19A41	KLF14_MOUSE	reviewed	Krueppel-like factor 14	Klf14	Mus musculus (Mouse)	325
Q99N69	LPXN_MOUSE	reviewed	Leupaxin	Lpxn	Mus musculus (Mouse)	386
D3YY23	LONF1_MOUSE	reviewed	LON peptidase N-terminal domain and RING finger protein 1	Lonrf1	Mus musculus (Mouse)	762
Q8BGB5	LIMD2_MOUSE	reviewed	LIM domain-containing protein 2	Limd2	Mus musculus (Mouse)	128
Q9D967	MGDP1_MOUSE	reviewed	Magnesium-dependent phosphatase 1 (MDP-1) (EC 3.1.3.-) (EC 3.1.3.48)	Mdp1	Mus musculus (Mouse)	164
Q9EPL4	METL9_MOUSE	reviewed	Protein-L-histidine N-pros-methyltransferase (EC 2.1.1.-) (DORA reverse strand protein) (DREV) (Methyltransferase-like protein 9) (mMETTL9)	Mettl9	Mus musculus (Mouse)	318
Q8K310	MATR3_MOUSE	reviewed	Matrin-3	Matr3	Mus musculus (Mouse)	846
P60670	NPL4_MOUSE	reviewed	Nuclear protein localization protein 4 homolog (Protein NPL4)	Nploc4	Mus musculus (Mouse)	608
A6H611	MIPEP_MOUSE	reviewed	Mitochondrial intermediate peptidase (MIP) (EC 3.4.24.59)	Mipep	Mus musculus (Mouse)	711
Q91VT1	NSE2_MOUSE	reviewed	E3 SUMO-protein ligase NSE2 (EC 2.3.2.-) (E3 SUMO-protein transferase NSE2) (MMS21 homolog) (Non-structural maintenance of chromosomes element 2 homolog) (Non-SMC element 2 homolog)	Nsmce2	Mus musculus (Mouse)	247
Q9JJP2	P73_MOUSE	reviewed	Tumor protein p73 (p53-like transcription factor) (p53-related protein)	Tp73	Mus musculus (Mouse)	631
Q99NA9	PCGF6_MOUSE	reviewed	Polycomb group RING finger protein 6 (Mel18 and Bmi1-like RING finger) (RING finger protein 134)	Pcgf6	Mus musculus (Mouse)	353
Q6PCZ4	MAGE1_MOUSE	reviewed	Melanoma-associated antigen E1 (Alpha-dystrobrevin-associated MAGE Protein) (DAMAGE) (MAGE-E1 antigen)	Magee1	Mus musculus (Mouse)	918
O88676	MMP23_MOUSE	reviewed	Matrix metalloproteinase-23 (MMP-23) (EC 3.4.24.-) (Cysteine array matrix metalloproteinase) (CA-MMP) (CAMP metalloproteinase) [Cleaved into: Matrix metalloproteinase-23, soluble form]	Mmp23	Mus musculus (Mouse)	391
B1AY10	NFX1_MOUSE	reviewed	Transcriptional repressor NF-X1 (m-Nfx.1) (EC 2.3.2.-) (Nuclear transcription factor, X box-binding protein 1)	Nfx1	Mus musculus (Mouse)	1114
P70313	NOS3_MOUSE	reviewed	Nitric oxide synthase, endothelial (EC 1.14.13.39) (Constitutive NOS) (cNOS) (EC-NOS) (Endothelial NOS) (eNOS) (NOS type III) (NOSIII)	Nos3	Mus musculus (Mouse)	1202
Q61481	PDE1A_MOUSE	reviewed	Calcium/calmodulin-dependent 3',5'-cyclic nucleotide phosphodiesterase 1A (Cam-PDE 1A) (EC 3.1.4.17) (61 kDa Cam-PDE)	Pde1a	Mus musculus (Mouse)	545
P27782	LEF1_MOUSE	reviewed	Lymphoid enhancer-binding factor 1 (LEF-1)	Lef1	Mus musculus (Mouse)	397
P14404	MECOM_MOUSE	reviewed	Histone-lysine N-methyltransferase MECOM (EC 2.1.1.367) (Ecotropic virus integration site 1 protein) (EVI-1) (MDS1 and EVI1 complex locus protein) (Myelodysplasia syndrome 1 protein homolog)	Mecom	Mus musculus (Mouse)	1232
Q9QZ04	MAGL2_MOUSE	reviewed	MAGE-like protein 2 (Protein nS7)	Magel2	Mus musculus (Mouse)	1284
Q7M758	NALDL_MOUSE	reviewed	Aminopeptidase NAALADL1 (EC 3.4.11.-) (N-acetylated-alpha-linked acidic dipeptidase-like protein) (NAALADase L)	Naaladl1	Mus musculus (Mouse)	745
P06837	NEUM_MOUSE	reviewed	Neuromodulin (Axonal membrane protein GAP-43) (Calmodulin-binding protein P-57) (Growth-associated protein 43)	Gap43	Mus musculus (Mouse)	227
Q9EPA7	NMNA1_MOUSE	reviewed	Nicotinamide/nicotinic acid mononucleotide adenylyltransferase 1 (NMN/NaMN adenylyltransferase 1) (EC 2.7.7.1) (EC 2.7.7.18) (Nicotinamide mononucleotide adenylyltransferase 1) (NMN adenylyltransferase 1) (Nicotinate-nucleotide adenylyltransferase 1) (NaMN adenylyltransferase 1)	Nmnat1	Mus musculus (Mouse)	285
Q8BW10	NOB1_MOUSE	reviewed	RNA-binding protein NOB1 (EC 3.1.-.-)	Nob1	Mus musculus (Mouse)	403
A6H619	PHRF1_MOUSE	reviewed	PHD and RING finger domain-containing protein 1	Phrf1	Mus musculus (Mouse)	1682
Q8BSN5	PHF23_MOUSE	reviewed	PHD finger protein 23 (PDH-containing protein JUNE-1)	Phf23	Mus musculus (Mouse)	401
Q7TN75	PEG10_MOUSE	reviewed	Retrotransposon-derived protein PEG10 (Embryonal carcinoma differentiation regulated protein) (Mammalian retrotransposon-derived protein 2) (Myelin expression factor 3) (MyEF-3) (Myelin expression factor 3-like protein 1) (MEF3-like protein 1) (Paternally expressed gene 10 protein) (Retrotransposon gag domain-containing protein 3) (Retrotransposon-derived gag-like polyprotein) (Ty3/Gypsy-like pro…	Peg10	Mus musculus (Mouse)	958
Q8K1S5	KLF11_MOUSE	reviewed	Krueppel-like factor 11 (TGFB-inducible early growth response protein 2b) (Transforming growth factor-beta-inducible early growth response protein 3) (TGFB-inducible early growth response protein 3) (TIEG-3)	Klf11	Mus musculus (Mouse)	502
Q9JI75	NQO2_MOUSE	reviewed	Ribosyldihydronicotinamide dehydrogenase [quinone] (EC 1.10.5.1) (NRH dehydrogenase [quinone] 2) (NRH:quinone oxidoreductase 2) (Quinone reductase 2) (QR2)	Nqo2	Mus musculus (Mouse)	231
Q8K4Q6	NEIL1_MOUSE	reviewed	Endonuclease 8-like 1 (EC 3.2.2.-) (EC 4.2.99.18) (DNA glycosylase/AP lyase Neil1) (DNA-(apurinic or apyrimidinic site) lyase Neil1) (Endonuclease VIII-like 1) (Nei homolog 1) (NEH1) (Nei-like protein 1)	Neil1	Mus musculus (Mouse)	389
Q6R2P8	NEIL2_MOUSE	reviewed	Endonuclease 8-like 2 (EC 3.2.2.-) (EC 4.2.99.18) (DNA glycosylase/AP lyase Neil2) (DNA-(apurinic or apyrimidinic site) lyase Neil2) (Endonuclease VIII-like 2) (Nei homolog 2) (NEH2) (Nei-like protein 2)	Neil2	Mus musculus (Mouse)	329
Q8BP48	MAP11_MOUSE	reviewed	Methionine aminopeptidase 1 (MAP 1) (MetAP 1) (EC 3.4.11.18) (Peptidase M 1)	Metap1	Mus musculus (Mouse)	386
Q3TZ87	MARH9_MOUSE	reviewed	E3 ubiquitin-protein ligase MARCHF9 (EC 2.3.2.27) (Membrane-associated RING finger protein 9) (Membrane-associated RING-CH protein IX) (MARCH-IX) (RING-type E3 ubiquitin transferase MARCHF9)	Marchf9	Mus musculus (Mouse)	348
Q6ZQ89	MARH6_MOUSE	reviewed	E3 ubiquitin-protein ligase MARCHF6 (EC 2.3.2.27) (Membrane-associated RING finger protein 6) (Membrane-associated RING-CH protein VI) (MARCH-VI) (RING-type E3 ubiquitin transferase MARCHF6)	Marchf6	Mus musculus (Mouse)	909
Q3UE17	MEX3D_MOUSE	reviewed	RNA-binding protein MEX3D (RING finger and KH domain-containing protein 1)	Mex3d	Mus musculus (Mouse)	643
Q8BSU7	MOB3A_MOUSE	reviewed	MOB kinase activator 3A (Mob1 homolog 2A) (Mps one binder kinase activator-like 2A)	Mob3a	Mus musculus (Mouse)	217
Q924M7	MPI_MOUSE	reviewed	Mannose-6-phosphate isomerase (EC 5.3.1.8) (Phosphohexomutase) (Phosphomannose isomerase) (PMI)	Mpi	Mus musculus (Mouse)	423
Q8BPB0	MOB1B_MOUSE	reviewed	MOB kinase activator 1B (Mob1 homolog 1A) (Mps one binder kinase activator-like 1A)	Mob1b	Mus musculus (Mouse)	216
A2AQ14	MS18B_MOUSE	reviewed	Protein Mis18-beta (Opa-interacting protein 5 homolog)	Oip5	Mus musculus (Mouse)	241
Q9R190	MTA2_MOUSE	reviewed	Metastasis-associated protein MTA2 (Metastasis-associated 1-like 1)	Mta2	Mus musculus (Mouse)	668
Q9EQQ9	OGA_MOUSE	reviewed	Protein O-GlcNAcase (OGA) (EC 3.2.1.169) (Beta-N-acetylhexosaminidase) (Beta-hexosaminidase) (Bifunctional protein NCOAT) (Meningioma-expressed antigen 5) (N-acetyl-beta-D-glucosaminidase) (N-acetyl-beta-glucosaminidase)	Oga	Mus musculus (Mouse)	916
P23440	PDE6B_MOUSE	reviewed	Rod cGMP-specific 3',5'-cyclic phosphodiesterase subunit beta (GMP-PDE beta) (EC 3.1.4.35)	Pde6b	Mus musculus (Mouse)	856
Q8BG58	P4HTM_MOUSE	reviewed	Transmembrane prolyl 4-hydroxylase (P4H-TM) (EC 1.14.11.29) (Hypoxia-inducible factor prolyl hydroxylase 4) (HIF-PH4) (HIF-prolyl hydroxylase 4) (HPH-4)	P4htm	Mus musculus (Mouse)	503
Q8BM54	MYLIP_MOUSE	reviewed	E3 ubiquitin-protein ligase MYLIP (EC 2.3.2.27) (Inducible degrader of the LDL-receptor) (Idol) (Myosin regulatory light chain-interacting protein) (MIR) (RING-type E3 ubiquitin transferase MYLIP)	Mylip	Mus musculus (Mouse)	445
Q91ZD1	OSR2_MOUSE	reviewed	Protein odd-skipped-related 2	Osr2	Mus musculus (Mouse)	312
Q9Z0X4	PDE3A_MOUSE	reviewed	cGMP-inhibited 3',5'-cyclic phosphodiesterase A (EC 3.1.4.17) (Cyclic GMP-inhibited phosphodiesterase A) (CGI-PDE A)	Pde3a	Mus musculus (Mouse)	1141
Q811B5	PRR3_MOUSE	reviewed	Proline-rich protein 3 (MHC class I region proline-rich protein CAT56)	Prr3	Mus musculus (Mouse)	190
Q62191	RO52_MOUSE	reviewed	E3 ubiquitin-protein ligase TRIM21 (EC 2.3.2.27) (52 kDa Ro protein) (52 kDa ribonucleoprotein autoantigen Ro/SS-A) (RING-type E3 ubiquitin transferase TRIM21) (Ro(SS-A)) (Sjoegren syndrome type A antigen) (SS-A) (Tripartite motif-containing protein 21)	Trim21	Mus musculus (Mouse)	470
Q9R0S3	MMP17_MOUSE	reviewed	Matrix metalloproteinase-17 (MMP-17) (EC 3.4.24.-) (Membrane-type matrix metalloproteinase 4) (MT-MMP 4) (MTMMP4) (Membrane-type-4 matrix metalloproteinase) (MT4-MMP) (MT4MMP)	Mmp17	Mus musculus (Mouse)	578
O70468	MYPC3_MOUSE	reviewed	Myosin-binding protein C, cardiac-type (Cardiac MyBP-C) (C-protein, cardiac muscle isoform)	Mybpc3	Mus musculus (Mouse)	1270
Q91YP2	NEUL_MOUSE	reviewed	Neurolysin, mitochondrial (EC 3.4.24.16) (Microsomal endopeptidase) (MEP) (Mitochondrial oligopeptidase M) (Neurotensin endopeptidase)	Nln	Mus musculus (Mouse)	704
Q923S6	NEUL1_MOUSE	reviewed	E3 ubiquitin-protein ligase NEURL1 (EC 2.3.2.27) (Neuralized-like protein 1A) (m-neu1) (m-neuralized 1) (Neuralized1) (RING-type E3 ubiquitin transferase NEURL1)	Neurl1	Mus musculus (Mouse)	574
Q9WVG7	OSR1_MOUSE	reviewed	Protein odd-skipped-related 1	Osr1	Mus musculus (Mouse)	266
Q9QXQ1	PDE7B_MOUSE	reviewed	cAMP-specific 3',5'-cyclic phosphodiesterase 7B (EC 3.1.4.53)	Pde7b	Mus musculus (Mouse)	446
O70628	PDE9A_MOUSE	reviewed	High affinity cGMP-specific 3',5'-cyclic phosphodiesterase 9A (EC 3.1.4.35)	Pde9a	Mus musculus (Mouse)	534
Q9QZH3	PPIE_MOUSE	reviewed	Peptidyl-prolyl cis-trans isomerase E (PPIase E) (EC 5.2.1.8) (Cyclophilin E) (Cyclophilin-33) (Rotamase E)	Ppie	Mus musculus (Mouse)	301
Q9D8M7	PHF10_MOUSE	reviewed	PHD finger protein 10 (BRG1-associated factor 45a) (BAF45a)	Phf10	Mus musculus (Mouse)	497
Q62083	PICK1_MOUSE	reviewed	PRKCA-binding protein (Protein interacting with C kinase 1) (Protein kinase C-alpha-binding protein)	Pick1	Mus musculus (Mouse)	416
P04925	PRIO_MOUSE	reviewed	Major prion protein (PrP) (PrP27-30) (PrP33-35C) (CD antigen CD230)	Prnp	Mus musculus (Mouse)	254
Q9JM13	RABX5_MOUSE	reviewed	Rab5 GDP/GTP exchange factor (Rabex-5)	Rabgef1	Mus musculus (Mouse)	491
Q75NR7	RECQ4_MOUSE	reviewed	ATP-dependent DNA helicase Q4 (EC 3.6.4.12) (DNA helicase, RecQ-like type 4) (RecQ4) (RecQ protein-like 4)	Recql4	Mus musculus (Mouse)	1216
Q80Y81	RNZ2_MOUSE	reviewed	Zinc phosphodiesterase ELAC protein 2 (EC 3.1.26.11) (ElaC homolog protein 2) (Ribonuclease Z 2) (RNase Z 2) (tRNA 3 endonuclease 2) (tRNase Z 2)	Elac2	Mus musculus (Mouse)	831
E9Q7F2	RN169_MOUSE	reviewed	E3 ubiquitin-protein ligase RNF169 (EC 2.3.2.27) (RING finger protein 169) (RING-type E3 ubiquitin transferase RNF169)	Rnf169	Mus musculus (Mouse)	694
Q8C432	RN182_MOUSE	reviewed	E3 ubiquitin-protein ligase RNF182 (EC 2.3.2.27) (RING finger protein 182) (RING-type E3 ubiquitin transferase RNF182)	Rnf182	Mus musculus (Mouse)	247
Q8K0W3	RN208_MOUSE	reviewed	RING finger protein 208	Rnf208	Mus musculus (Mouse)	265
P51448	RORA_MOUSE	reviewed	Nuclear receptor ROR-alpha (Nuclear receptor RZR-alpha) (Nuclear receptor subfamily 1 group F member 1) (RAR-related orphan receptor A) (Retinoid-related orphan receptor-alpha)	Rora	Mus musculus (Mouse)	523
Q9CUX1	P52K_MOUSE	reviewed	52 kDa repressor of the inhibitor of the protein kinase (p52rIPK) (58 kDa interferon-induced protein kinase-interacting protein) (p58IPK-interacting protein) (THAP domain-containing protein 0) (THAP domain-containing protein 12)	Thap12	Mus musculus (Mouse)	758
Q60636	PRDM1_MOUSE	reviewed	PR domain zinc finger protein 1 (EC 2.1.1.-) (B lymphocyte-induced maturation protein 1) (Blimp-1) (Beta-interferon gene positive regulatory domain I-binding factor) (PR domain-containing protein 1)	Prdm1	Mus musculus (Mouse)	856
Q9QXK2	RAD18_MOUSE	reviewed	E3 ubiquitin-protein ligase RAD18 (EC 2.3.2.27) (Postreplication repair protein RAD18) (mRAD18Sc) (RING-type E3 ubiquitin transferase RAD18)	Rad18	Mus musculus (Mouse)	509
P11416	RARA_MOUSE	reviewed	Retinoic acid receptor alpha (RAR-alpha) (Nuclear receptor subfamily 1 group B member 1)	Rara	Mus musculus (Mouse)	462
Q9Z268	RASL1_MOUSE	reviewed	RasGAP-activating-like protein 1 (RAS protein activator like 1) (Ras GTPase-activating-like protein)	Rasal1	Mus musculus (Mouse)	799
O70263	LNX1_MOUSE	reviewed	E3 ubiquitin-protein ligase LNX (EC 2.3.2.27) (Ligand of Numb protein X 1) (Ligand of Numb-binding protein 1) (Numb-binding protein 1) (RING-type E3 ubiquitin transferase LNX)	Lnx1	Mus musculus (Mouse)	728
P53668	LIMK1_MOUSE	reviewed	LIM domain kinase 1 (LIMK-1) (EC 2.7.11.1) (KIZ-1)	Limk1	Mus musculus (Mouse)	647
Q9JLJ0	LITAF_MOUSE	reviewed	Lipopolysaccharide-induced tumor necrosis factor-alpha factor homolog (LPS-induced TNF-alpha factor homolog) (Estrogen-enhanced transcript protein) (mEET) (LITAF-like protein) (NEDD4 WW domain-binding protein 3)	Litaf	Mus musculus (Mouse)	161
O35618	MDM4_MOUSE	reviewed	Protein Mdm4 (Double minute 4 protein) (Mdm2-like p53-binding protein) (Protein Mdmx) (p53-binding protein Mdm4)	Mdm4	Mus musculus (Mouse)	489
Q9ERV1	MKRN2_MOUSE	reviewed	Probable E3 ubiquitin-protein ligase makorin-2 (EC 2.3.2.27) (RING-type E3 ubiquitin transferase makorin-2)	Mkrn2	Mus musculus (Mouse)	416
P23798	PCGF2_MOUSE	reviewed	Polycomb group RING finger protein 2 (DNA-binding protein Mel-18) (Melanoma nuclear protein 18) (RING finger protein 110) (Zinc finger protein 144) (Zfp-144)	Pcgf2	Mus musculus (Mouse)	342
Q9D4H9	PHF14_MOUSE	reviewed	PHD finger protein 14	Phf14	Mus musculus (Mouse)	881
P24823	PPBN_MOUSE	reviewed	Alkaline phosphatase, germ cell type (EC 3.1.3.1) (Alkaline phosphatase 5) (Alkaline phosphatase, placental-like) (Embryonic alkaline phosphatase) (EAP) (Embryonic-type alkaline phosphatase)	Alpg	Mus musculus (Mouse)	529
Q9EPU0	RENT1_MOUSE	reviewed	Regulator of nonsense transcripts 1 (EC 3.6.4.-) (ATP-dependent helicase RENT1) (Nonsense mRNA reducing factor 1) (NORF1) (Up-frameshift suppressor 1 homolog) (mUpf1)	Upf1	Mus musculus (Mouse)	1124
Q8BQS5	PAQR2_MOUSE	reviewed	Adiponectin receptor protein 2 (Progestin and adipoQ receptor family member 2) (Progestin and adipoQ receptor family member II)	Adipor2	Mus musculus (Mouse)	386
P11103	PARP1_MOUSE	reviewed	Poly [ADP-ribose] polymerase 1 (PARP-1) (EC 2.4.2.30) (ADP-ribosyltransferase diphtheria toxin-like 1) (ARTD1) (DNA ADP-ribosyltransferase PARP1) (EC 2.4.2.-) (NAD(+) ADP-ribosyltransferase 1) (ADPRT 1) (Poly[ADP-ribose] synthase 1) (msPARP) (Protein poly-ADP-ribosyltransferase PARP1) (EC 2.4.2.-)	Parp1	Mus musculus (Mouse)	1013
Q9D7D1	RN225_MOUSE	reviewed	RING finger protein 225	Rnf225	Mus musculus (Mouse)	332
Q63871	RPAB4_MOUSE	reviewed	DNA-directed RNA polymerases I, II, and III subunit RPABC4 (RNA polymerases I, II, and III subunit ABC4) (DNA-directed RNA polymerase II subunit K) (Metallothionein-I gene transcription activator) (RPB10alpha)	Polr2k	Mus musculus (Mouse)	58
Q69ZF8	MSL2_MOUSE	reviewed	E3 ubiquitin-protein ligase MSL2 (EC 2.3.2.-) (E3 ubiquitin-protein transferase MSL2) (Male-specific lethal 2-like 1) (MSL2-like 1) (Male-specific lethal-2 homolog) (MSL-2) (Male-specific lethal-2 homolog 1) (RING finger protein 184)	Msl2	Mus musculus (Mouse)	577
Q8K296	MTMR3_MOUSE	reviewed	Myotubularin-related protein 3 (EC 3.1.3.48) (Phosphatidylinositol-3,5-bisphosphate 3-phosphatase) (EC 3.1.3.95) (Phosphatidylinositol-3-phosphate phosphatase) (EC 3.1.3.64)	Mtmr3	Mus musculus (Mouse)	1196
P97500	MYT1L_MOUSE	reviewed	Myelin transcription factor 1-like protein (MyT1-L) (MyT1L) (Neural zinc finger factor 1) (NZF-1) (Postmitotic neural gene 1 protein) (Zinc finger protein Png-1)	Myt1l	Mus musculus (Mouse)	1187
Q925Q3	NCLX_MOUSE	reviewed	Mitochondrial sodium/calcium exchanger protein (Na(+)/K(+)/Ca(2+)-exchange protein 6) (Sodium/calcium exchanger protein, mitochondrial) (Sodium/potassium/calcium exchanger 6) (Solute carrier family 24 member 6) (Solute carrier family 8 member B1)	Slc8b1	Mus musculus (Mouse)	585
Q60674	NR1D2_MOUSE	reviewed	Nuclear receptor subfamily 1 group D member 2 (Orphan nuclear receptor RVR) (Rev-erb-beta)	Nr1d2	Mus musculus (Mouse)	576
Q8C7Q4	RBM4_MOUSE	reviewed	RNA-binding protein 4 (Lark homolog) (mLark) (RNA-binding motif protein 4) (RNA-binding motif protein 4a)	Rbm4	Mus musculus (Mouse)	361
Q8VE92	RBM4B_MOUSE	reviewed	RNA-binding protein 4B (RNA-binding motif protein 30) (RNA-binding motif protein 4B) (RNA-binding protein 30)	Rbm4b	Mus musculus (Mouse)	357
Q64374	RGN_MOUSE	reviewed	Regucalcin (RC) (Gluconolactonase) (GNL) (EC 3.1.1.17) (Senescence marker protein 30) (SMP-30)	Rgn	Mus musculus (Mouse)	299
Q6ZQM0	RFFL_MOUSE	reviewed	E3 ubiquitin-protein ligase rififylin (EC 2.3.2.27) (RING finger and FYVE-like domain-containing protein 1) (Fring) (RING-type E3 ubiquitin transferase rififylin)	Rffl	Mus musculus (Mouse)	377
Q91V27	MELPH_MOUSE	reviewed	Melanophilin (Exophilin-3) (Leaden protein) (Slp homolog lacking C2 domains a) (SlaC2-a) (Synaptotagmin-like protein 2a)	Mlph	Mus musculus (Mouse)	590
Q9QXX8	NUFP1_MOUSE	reviewed	Nuclear fragile X mental retardation-interacting protein 1 (Nuclear FMRP-interacting protein 1)	Nufip1	Mus musculus (Mouse)	484
Q91VH1	PAQR1_MOUSE	reviewed	Adiponectin receptor protein 1 (Progestin and adipoQ receptor family member 1) (Progestin and adipoQ receptor family member I)	Adipor1	Mus musculus (Mouse)	375
Q8BQN6	OZF_MOUSE	reviewed	Zinc finger protein OZF (Only zinc finger protein) (Zinc finger protein 146)	Znf146	Mus musculus (Mouse)	292
O35738	KLF12_MOUSE	reviewed	Krueppel-like factor 12 (Transcriptional repressor AP-2rep)	Klf12	Mus musculus (Mouse)	402
Q9JJX6	P2RX4_MOUSE	reviewed	P2X purinoceptor 4 (P2X4) (ATP receptor) (Purinergic receptor)	P2rx4	Mus musculus (Mouse)	388
Q11011	PSA_MOUSE	reviewed	Puromycin-sensitive aminopeptidase (PSA) (EC 3.4.11.14) (Cytosol alanyl aminopeptidase) (AAP-S)	Npepps	Mus musculus (Mouse)	920
P97868	RBBP6_MOUSE	reviewed	E3 ubiquitin-protein ligase RBBP6 (EC 2.3.2.27) (Proliferation potential-related protein) (Protein P2P-R) (RING-type E3 ubiquitin transferase RBBP6) (Retinoblastoma-binding protein 6) (p53-associated cellular protein of testis)	Rbbp6	Mus musculus (Mouse)	1790
Q6PFQ7	RASL2_MOUSE	reviewed	Ras GTPase-activating protein 4 (Calcium-promoted Ras inactivator) (Ras p21 protein activator 4) (RasGAP-activating-like protein 2)	Rasa4	Mus musculus (Mouse)	802
Q9R1W3	RN103_MOUSE	reviewed	E3 ubiquitin-protein ligase RNF103 (EC 2.3.2.27) (KF-1) (mKF-1) (RING finger protein 103) (RING-type E3 ubiquitin transferase RNF103) (Zinc finger protein 103) (Zfp-103)	Rnf103	Mus musculus (Mouse)	683
Q9CZW6	RN146_MOUSE	reviewed	E3 ubiquitin-protein ligase RNF146 (EC 2.3.2.27) (Iduna) (RING finger protein 146) (RING-type E3 ubiquitin transferase RNF146)	Rnf146	Mus musculus (Mouse)	359
Q3UF64	RNFT2_MOUSE	reviewed	RING finger and transmembrane domain-containing protein 2 (Transmembrane protein 118)	Rnft2	Mus musculus (Mouse)	445
Q9CQ29	RN151_MOUSE	reviewed	RING finger protein 151	Rnf151	Mus musculus (Mouse)	239
P70336	ROCK2_MOUSE	reviewed	Rho-associated protein kinase 2 (EC 2.7.11.1) (Rho-associated, coiled-coil-containing protein kinase 2) (Rho-associated, coiled-coil-containing protein kinase II) (ROCK-II) (p164 ROCK-2)	Rock2	Mus musculus (Mouse)	1388
P51450	RORG_MOUSE	reviewed	Nuclear receptor ROR-gamma (Nuclear receptor RZR-gamma) (Nuclear receptor subfamily 1 group F member 3) (RAR-related orphan receptor C) (Retinoid-related orphan receptor-gamma) (Thymus orphan receptor) (TOR)	Rorc	Mus musculus (Mouse)	516
Q8K093	TRHDE_MOUSE	reviewed	Thyrotropin-releasing hormone-degrading ectoenzyme (TRH-DE) (TRH-degrading ectoenzyme) (EC 3.4.19.6) (Pyroglutamyl-peptidase II) (PAP-II) (TRH-specific aminopeptidase) (Thyroliberinase)	Trhde	Mus musculus (Mouse)	1025
A2RSY6	TRM1L_MOUSE	reviewed	TRMT1-like protein (EC 2.1.1.-)	Trmt1l	Mus musculus (Mouse)	728
Q8K387	UBP45_MOUSE	reviewed	Ubiquitin carboxyl-terminal hydrolase 45 (EC 3.4.19.12) (Deubiquitinating enzyme 45) (Ubiquitin thioesterase 45) (Ubiquitin-specific-processing protease 45)	Usp45	Mus musculus (Mouse)	813
Q3UKC1	TAXB1_MOUSE	reviewed	Tax1-binding protein 1 homolog	Tax1bp1	Mus musculus (Mouse)	814
P24604	TEC_MOUSE	reviewed	Tyrosine-protein kinase Tec (EC 2.7.10.2)	Tec	Mus musculus (Mouse)	630
Q9JJN0	POLH_MOUSE	reviewed	DNA polymerase eta (EC 2.7.7.7) (RAD30 homolog A) (Xeroderma pigmentosum variant type protein homolog)	Polh	Mus musculus (Mouse)	694
Q80YQ8	RMD5A_MOUSE	reviewed	E3 ubiquitin-protein ligase RMND5A (EC 2.3.2.27) (Protein RMD5 homolog A)	Rmnd5a	Mus musculus (Mouse)	391
Q5NCP0	RNF43_MOUSE	reviewed	E3 ubiquitin-protein ligase RNF43 (EC 2.3.2.27) (RING finger protein 43) (RING-type E3 ubiquitin transferase RNF43)	Rnf43	Mus musculus (Mouse)	784
Q9DCB3	RN227_MOUSE	reviewed	RING finger protein 227	Rnf227	Mus musculus (Mouse)	190
Q68FE9	TSH2_MOUSE	reviewed	Teashirt homolog 2 (SDCCAG33-like protein) (Zinc finger protein 218)	Tshz2	Mus musculus (Mouse)	1030
O70481	UBR1_MOUSE	reviewed	E3 ubiquitin-protein ligase UBR1 (EC 2.3.2.27) (N-recognin-1) (RING-type E3 ubiquitin transferase UBR1) (Ubiquitin-protein ligase E3-alpha-1) (Ubiquitin-protein ligase E3-alpha-I)	Ubr1	Mus musculus (Mouse)	1757
Q69ZB8	ZCHC2_MOUSE	reviewed	Zinc finger CCHC domain-containing protein 2	Zcchc2	Mus musculus (Mouse)	1166
Q8BJ05	ZC3HE_MOUSE	reviewed	Zinc finger CCCH domain-containing protein 14	Zc3h14	Mus musculus (Mouse)	735
A2A9T0	TBKB1_MOUSE	reviewed	TANK-binding kinase 1-binding protein 1 (TBK1-binding protein 1) (Similar to NAP1 TBK1 adapter)	Tbkbp1	Mus musculus (Mouse)	611
P26369	U2AF2_MOUSE	reviewed	Splicing factor U2AF 65 kDa subunit (U2 auxiliary factor 65 kDa subunit) (U2 snRNP auxiliary factor large subunit)	U2af2	Mus musculus (Mouse)	475
Q0VGT4	ZGRF1_MOUSE	reviewed	Protein ZGRF1 (GRF-type zinc finger domain-containing protein 1)	Zgrf1	Mus musculus (Mouse)	1863
P63271	SPT4A_MOUSE	reviewed	Transcription elongation factor SPT4-A (DRB sensitivity-inducing factor small subunit 1) (DSIF small subunit 1) (Transcription elongation factor SPT4 1)	Supt4h1a	Mus musculus (Mouse)	117
Q8BZ71	STAC3_MOUSE	reviewed	SH3 and cysteine-rich domain-containing protein 3	Stac3	Mus musculus (Mouse)	360
Q80U70	SUZ12_MOUSE	reviewed	Polycomb protein Suz12 (Suppressor of zeste 12 protein homolog)	Suz12	Mus musculus (Mouse)	741
Q5U5Q9	UIMC1_MOUSE	reviewed	BRCA1-A complex subunit RAP80 (Receptor-associated protein 80) (Ubiquitin interaction motif-containing protein 1)	Uimc1	Mus musculus (Mouse)	727
P62073	TIM10_MOUSE	reviewed	Mitochondrial import inner membrane translocase subunit Tim10	Timm10	Mus musculus (Mouse)	90
Q64127	TIF1A_MOUSE	reviewed	Transcription intermediary factor 1-alpha (TIF1-alpha) (EC 2.3.2.27) (E3 ubiquitin-protein ligase Trim24) (RING-type E3 ubiquitin transferase TIF1-alpha) (Tripartite motif-containing protein 24)	Trim24	Mus musculus (Mouse)	1051
Q810A1	ZNF18_MOUSE	reviewed	Zinc finger protein 18 (Zinc finger protein 535) (Zinc finger protein with KRAB and SCAN domains 6)	Znf18	Mus musculus (Mouse)	556
Q3US17	ZNF48_MOUSE	reviewed	Zinc finger protein 48 (Zinc finger protein 553)	Znf48	Mus musculus (Mouse)	591
Q6IR37	ZDH24_MOUSE	reviewed	Probable palmitoyltransferase ZDHHC24 (EC 2.3.1.225) (Zinc finger DHHC domain-containing protein 24)	Zdhhc24	Mus musculus (Mouse)	284
Q2HJ10	ZNT2_MOUSE	reviewed	Zinc transporter 2 (ZnT-2) (Solute carrier family 30 member 2)	Slc30a2	Mus musculus (Mouse)	371
Q9ESG8	ZDH16_MOUSE	reviewed	Palmitoyltransferase ZDHHC16 (EC 2.3.1.225) (Abl-philin 2) (Zinc finger DHHC domain-containing protein 16) (DHHC-16)	Zdhhc16	Mus musculus (Mouse)	361
Q8VD12	Z385A_MOUSE	reviewed	Zinc finger protein 385A (Hematopoietic zinc finger protein)	Znf385a	Mus musculus (Mouse)	386
Q5DTV4	ZC12C_MOUSE	reviewed	Probable ribonuclease ZC3H12C (EC 3.1.-.-) (Zinc finger CCCH domain-containing protein 12C)	Zc3h12c	Mus musculus (Mouse)	884
Q5D1E7	ZC12A_MOUSE	reviewed	Endoribonuclease ZC3H12A (EC 3.1.-.-) (Monocyte chemotactic protein-induced protein 1) (MCP-induced protein 1) (MCPIP-1) (Regnase-1) (Reg1) (Zinc finger CCCH domain-containing protein 12A)	Zc3h12a	Mus musculus (Mouse)	596
Q8CHP0	ZC3H3_MOUSE	reviewed	Zinc finger CCCH domain-containing protein 3 (Smad-interacting CPSF-like factor)	Zc3h3	Mus musculus (Mouse)	950
Q8BGG0	ZNT8_MOUSE	reviewed	Zinc transporter 8 (ZnT-8) (Solute carrier family 30 member 8)	Slc30a8	Mus musculus (Mouse)	367
Q6NV66	ZN646_MOUSE	reviewed	Zinc finger protein 646	Zfp646	Mus musculus (Mouse)	1788
Q99KZ6	ZN639_MOUSE	reviewed	Zinc finger protein 639 (Zinc finger protein ZASC1)	Znf639	Mus musculus (Mouse)	485
A2A791	ZMYM4_MOUSE	reviewed	Zinc finger MYM-type protein 4 (Zinc finger protein 262)	Zmym4	Mus musculus (Mouse)	1549
Q3TDE8	ZN691_MOUSE	reviewed	Zinc finger protein 691	Znf691	Mus musculus (Mouse)	283
Q8K2R5	ZN668_MOUSE	reviewed	Zinc finger protein 668	Znf668	Mus musculus (Mouse)	619
Q3U381	ZN692_MOUSE	reviewed	Zinc finger protein 692 (AICAR responsive element binding protein)	Znf692	Mus musculus (Mouse)	531
Q6IQX8	ZN219_MOUSE	reviewed	Zinc finger protein 219	Znf219	Mus musculus (Mouse)	726
Q2MHN3	ZFHX2_MOUSE	reviewed	Zinc finger homeobox protein 2 (Zinc finger homeodomain protein 5)	Zfhx2	Mus musculus (Mouse)	2562
Q91X58	ZFN2B_MOUSE	reviewed	AN1-type zinc finger protein 2B (Arsenite-inducible RNA-associated protein-like protein) (AIRAP-like protein)	Zfand2b	Mus musculus (Mouse)	257
P59268	ZDHC9_MOUSE	reviewed	Palmitoyltransferase ZDHHC9 (EC 2.3.1.225) (Zinc finger DHHC domain-containing protein 9) (DHHC-9) (DHHC9)	Zdhhc9	Mus musculus (Mouse)	364
Q9CWQ2	ZSWM7_MOUSE	reviewed	Zinc finger SWIM domain-containing protein 7 (SWIM domain-containing and Srs2-interacting protein 1 homolog)	Zswim7	Mus musculus (Mouse)	152
Q3TXZ1	ZN575_MOUSE	reviewed	Zinc finger protein 575	Znf575	Mus musculus (Mouse)	239
Q8R0K2	TRI31_MOUSE	reviewed	E3 ubiquitin-protein ligase TRIM31 (EC 2.3.2.27) (RING-type E3 ubiquitin transferase TRIM31) (Tripartite motif-containing protein 31)	Trim31	Mus musculus (Mouse)	507
Q80X56	TRI69_MOUSE	reviewed	E3 ubiquitin-protein ligase TRIM69 (EC 2.3.2.27) (RING finger B-box coiled-coil transcription factor) (RING finger protein 36) (RING-type E3 ubiquitin transferase TRIM69) (Testis-specific RING finger protein) (Tripartite motif-containing protein 69)	Trim69	Mus musculus (Mouse)	500
Q3UJD6	UBP19_MOUSE	reviewed	Ubiquitin carboxyl-terminal hydrolase 19 (EC 3.4.19.12) (Deubiquitinating enzyme 19) (Ubiquitin thioesterase 19) (Ubiquitin-specific-processing protease 19)	Usp19	Mus musculus (Mouse)	1360
D2EAC2	ZBED6_MOUSE	reviewed	Zinc finger BED domain-containing protein 6 (Muscle growth regulator) (MGR)	Zbed6	Mus musculus (Mouse)	980
Q80X44	ZBT24_MOUSE	reviewed	Zinc finger and BTB domain-containing protein 24 (Bone morphogenetic protein-induced factor 1) (Brain-specific protein 1) (Zinc finger protein 450)	Zbtb24	Mus musculus (Mouse)	710
Q8C0Q2	ZHX3_MOUSE	reviewed	Zinc fingers and homeoboxes protein 3 (Triple homeobox protein 1) (Zinc finger and homeodomain protein 3)	Zhx3	Mus musculus (Mouse)	951
Q62520	ZIC2_MOUSE	reviewed	Zinc finger protein ZIC 2 (Zinc finger protein of the cerebellum 2)	Zic2	Mus musculus (Mouse)	530
P61237	YPEL3_MOUSE	reviewed	Protein yippee-like 3 (Small ubiquitinated apoptotic protein)	Ypel3	Mus musculus (Mouse)	119
Q8BKX7	ZN410_MOUSE	reviewed	Zinc finger protein 410 (Another partner for ARF 1) (Zinc finger protein APA-1)	Znf410	Mus musculus (Mouse)	478
Q61329	ZFHX3_MOUSE	reviewed	Zinc finger homeobox protein 3 (AT motif-binding factor 1) (AT-binding transcription factor 1) (Alpha-fetoprotein enhancer-binding protein) (Zinc finger homeodomain protein 3) (ZFH-3)	Zfhx3	Mus musculus (Mouse)	3726
Q1H9T6	TZAP_MOUSE	reviewed	Telomere zinc finger-associated protein (TZAP) (Krueppel-related zinc finger protein 3 homolog) (Zinc finger and BTB domain-containing protein 48)	Zbtb48	Mus musculus (Mouse)	681
O88967	YMEL1_MOUSE	reviewed	ATP-dependent zinc metalloprotease YME1L1 (EC 3.4.24.-) (ATP-dependent metalloprotease FtsH1) (YME1-like protein 1)	Yme1l1	Mus musculus (Mouse)	715
Q80TN5	ZDH17_MOUSE	reviewed	Palmitoyltransferase ZDHHC17 (EC 2.3.1.225) (Acyltransferase ZDHHC17) (EC 2.3.1.-) (DHHC domain-containing cysteine-rich protein 17) (DHHC-17) (Huntingtin-interacting protein 14) (Zinc finger DHHC domain-containing protein 17)	Zdhhc17	Mus musculus (Mouse)	632
Q5F293	ZBTB4_MOUSE	reviewed	Zinc finger and BTB domain-containing protein 4	Zbtb4	Mus musculus (Mouse)	982
Q8C0C0	ZHX2_MOUSE	reviewed	Zinc fingers and homeoboxes protein 2 (Alpha-fetoprotein regulator 1) (AFP regulator 1) (Regulator of AFP) (Zinc finger and homeodomain protein 2)	Zhx2	Mus musculus (Mouse)	836
Q8BIF9	ZN787_MOUSE	reviewed	Zinc finger protein 787	Znf787	Mus musculus (Mouse)	381
Q5DU37	ZFY26_MOUSE	reviewed	Zinc finger FYVE domain-containing protein 26	Zfyve26	Mus musculus (Mouse)	2529
Q8CFL8	ZSWM3_MOUSE	reviewed	Zinc finger SWIM domain-containing protein 3	Zswim3	Mus musculus (Mouse)	695
Q6P0X2	ZN511_MOUSE	reviewed	Zinc finger protein 511	Znf511	Mus musculus (Mouse)	227
O09053	WRN_MOUSE	reviewed	Werner syndrome ATP-dependent helicase homolog (EC 3.6.4.12) (Exonuclease WRN) (EC 3.1.-.-)	Wrn	Mus musculus (Mouse)	1401
Q9DBR1	XRN2_MOUSE	reviewed	5'-3' exoribonuclease 2 (EC 3.1.13.-) (Protein Dhm1)	Xrn2	Mus musculus (Mouse)	951
Q64267	XPA_MOUSE	reviewed	DNA repair protein complementing XP-A cells homolog (Xeroderma pigmentosum group A-complementing protein homolog)	Xpa	Mus musculus (Mouse)	272
Q4U4S6	XIRP2_MOUSE	reviewed	Xin actin-binding repeat-containing protein 2 (Beta-xin) (Cardiomyopathy-associated protein 3) (Myogenic MEF2-activated Xin-related protein) (Myomaxin) (mXinbeta)	Xirp2	Mus musculus (Mouse)	3784
Q80W31	ZN569_MOUSE	reviewed	Zinc finger protein 569 (Mszf21) (Zinc finger protein 74) (Zfp-74)	Znf569	Mus musculus (Mouse)	679
Q5NC05	TTF2_MOUSE	reviewed	Transcription termination factor 2 (EC 3.6.4.-) (RNA polymerase II termination factor) (Transcription release factor 2)	Ttf2	Mus musculus (Mouse)	1138
Q60992	VAV2_MOUSE	reviewed	Guanine nucleotide exchange factor VAV2 (VAV-2)	Vav2	Mus musculus (Mouse)	868
Q91W86	VPS11_MOUSE	reviewed	Vacuolar protein sorting-associated protein 11 homolog	Vps11	Mus musculus (Mouse)	941
Q91XS1	MTMR4_MOUSE	reviewed	Myotubularin-related protein 4 (EC 3.1.3.48)	Mtmr4	Mus musculus (Mouse)	1190
Q9Z0Y9	NR1H3_MOUSE	reviewed	Oxysterols receptor LXR-alpha (Liver X receptor alpha) (Nuclear receptor subfamily 1 group H member 3)	Nr1h3	Mus musculus (Mouse)	445
Q8JZW8	PNMA3_MOUSE	reviewed	Paraneoplastic antigen Ma3 homolog	Pnma3	Mus musculus (Mouse)	466
Q8BG87	TET3_MOUSE	reviewed	Methylcytosine dioxygenase TET3 (EC 1.14.11.n2)	Tet3	Mus musculus (Mouse)	1803
P29812	TYRP2_MOUSE	reviewed	L-dopachrome tautomerase (DCT) (DT) (EC 5.3.3.12) (DOPAchrome conversion factor) (DOPAchrome isomerase) (DOPAchrome oxidoreductase) (L-dopachrome Delta-isomerase) (SLATY locus protein) (Tyrosinase-related protein 2) (TRP-2) (TRP2)	Dct	Mus musculus (Mouse)	517
E9Q4P1	WDFY1_MOUSE	reviewed	WD repeat and FYVE domain-containing protein 1 (WD40- and FYVE domain-containing protein 1)	Wdfy1	Mus musculus (Mouse)	410
Q0P5W1	VPS8_MOUSE	reviewed	Vacuolar protein sorting-associated protein 8 homolog	Vps8	Mus musculus (Mouse)	1427
Q8C827	ZFP62_MOUSE	reviewed	Zinc finger protein 62 (Zfp-62) (ZT3)	Zfp62	Mus musculus (Mouse)	914
Q62511	ZFP91_MOUSE	reviewed	E3 ubiquitin-protein ligase ZFP91 (EC 2.3.2.27) (Penta Zf protein) (RING-type E3 ubiquitin transferase ZFP91) (Zinc finger protein 91 homolog) (Zfp-91) (Zinc finger protein PZF)	Zfp91	Mus musculus (Mouse)	572
Q9JJD0	THA11_MOUSE	reviewed	THAP domain-containing protein 11 (Ronin)	Thap11	Mus musculus (Mouse)	305
P86449	TR43C_MOUSE	reviewed	Tripartite motif-containing protein 43C	Trim43c	Mus musculus (Mouse)	446
Q8VI40	TRI60_MOUSE	reviewed	Tripartite motif-containing protein 60 (RING finger protein 33)	Trim60	Mus musculus (Mouse)	466
P70196	TRAF6_MOUSE	reviewed	TNF receptor-associated factor 6 (EC 2.3.2.27) (E3 ubiquitin-protein ligase TRAF6) (RING-type E3 ubiquitin transferase TRAF6)	Traf6	Mus musculus (Mouse)	530
Q1WG82	ZGLP1_MOUSE	reviewed	GATA-type zinc finger protein 1 (GATA-like protein 1) (GLP-1)	Zglp1	Mus musculus (Mouse)	266
Q6IR42	ZCPW1_MOUSE	reviewed	Zinc finger CW-type PWWP domain protein 1	Zcwpw1	Mus musculus (Mouse)	630
Q5Y5T1	ZDH20_MOUSE	reviewed	Palmitoyltransferase ZDHHC20 (EC 2.3.1.225) (Acyltransferase ZDHHC20) (EC 2.3.1.-) (DHHC domain-containing cysteine-rich protein 20) (DHHC-20) (Zinc finger DHHC domain-containing protein 20)	Zdhhc20	Mus musculus (Mouse)	380
Q60738	ZNT1_MOUSE	reviewed	Zinc transporter 1 (ZnT-1) (Solute carrier family 30 member 1)	Slc30a1	Mus musculus (Mouse)	503
Q9CQK1	ZNHI3_MOUSE	reviewed	Zinc finger HIT domain-containing protein 3 (Thyroid hormone receptor interactor 3) (Thyroid receptor-interacting protein 3) (TR-interacting protein 3) (TRIP-3)	Znhit3	Mus musculus (Mouse)	151
Q91VL9	ZBTB1_MOUSE	reviewed	Zinc finger and BTB domain-containing protein 1	Zbtb1	Mus musculus (Mouse)	713
Q80YY7	ZN618_MOUSE	reviewed	Zinc finger protein 618	Znf618	Mus musculus (Mouse)	953
Q8R0T2	ZN768_MOUSE	reviewed	Zinc finger protein 768	Znf768	Mus musculus (Mouse)	568
A2A5K6	ZN335_MOUSE	reviewed	Zinc finger protein 335 (NRC-interacting factor 1) (NIF-1)	Znf335	Mus musculus (Mouse)	1337
Q922H9	ZN330_MOUSE	reviewed	Zinc finger protein 330 (Nucleolar autoantigen 36) (Nucleolar cysteine-rich protein)	Znf330	Mus musculus (Mouse)	316
O88532	ZFR_MOUSE	reviewed	Zinc finger RNA-binding protein	Zfr	Mus musculus (Mouse)	1074
Q4VA45	ZFTA_MOUSE	reviewed	Zinc finger translocation-associated protein (ZFTA)	Zfta	Mus musculus (Mouse)	678
A2CE44	ZXDB_MOUSE	reviewed	Zinc finger X-linked protein ZXDB	Zxdb	Mus musculus (Mouse)	873
Q8R307	VPS18_MOUSE	reviewed	Vacuolar protein sorting-associated protein 18 homolog	Vps18	Mus musculus (Mouse)	973
Q99LW6	YAF2_MOUSE	reviewed	YY1-associated factor 2	Yaf2	Mus musculus (Mouse)	179
B2RVL6	ZCH24_MOUSE	reviewed	Zinc finger CCHC domain-containing protein 24	Zcchc24	Mus musculus (Mouse)	241
Q5KU39	VPS41_MOUSE	reviewed	Vacuolar protein sorting-associated protein 41 homolog (VAM2 homolog) (mVAM2)	Vps41	Mus musculus (Mouse)	853
Q8CAV0	YBEY_MOUSE	reviewed	Endoribonuclease YbeY (EC 3.1.-.-)	Ybey	Mus musculus (Mouse)	164
Q91V17	ZNRF1_MOUSE	reviewed	E3 ubiquitin-protein ligase ZNRF1 (EC 2.3.2.27) (Nerve injury-induced gene 283 protein) (RING-type E3 ubiquitin transferase ZNRF1) (Zinc/RING finger protein 1)	Znrf1	Mus musculus (Mouse)	227
Q8BKW4	ZCHC4_MOUSE	reviewed	rRNA N6-adenosine-methyltransferase ZCCHC4 (EC 2.1.1.-) (Zinc finger CCHC domain-containing protein 4)	Zcchc4	Mus musculus (Mouse)	512
P56873	ZNRD2_MOUSE	reviewed	Protein ZNRD2 (Autoantigen p27 homolog) (Protein C184L) (Sjoegren syndrome/scleroderma autoantigen 1 homolog) (Zinc ribbon domain-containing protein 2)	Znrd2	Mus musculus (Mouse)	199
Q8CII0	ZBT8B_MOUSE	reviewed	Zinc finger and BTB domain-containing protein 8B	Zbtb8b	Mus musculus (Mouse)	484
Q8R205	ZC3HA_MOUSE	reviewed	Zinc finger CCCH domain-containing protein 10	Zc3h10	Mus musculus (Mouse)	435
Q8BJH1	ZC21A_MOUSE	reviewed	Zinc finger C2HC domain-containing protein 1A	Zc2hc1a	Mus musculus (Mouse)	324
Q3TIV5	ZC3HF_MOUSE	reviewed	Zinc finger CCCH domain-containing protein 15 (DRG family-regulatory protein 1) (Epo-immediate response gene protein FM22)	Zc3h15	Mus musculus (Mouse)	426
Q8C0R7	ZMY15_MOUSE	reviewed	Zinc finger MYND domain-containing protein 15	Zmynd15	Mus musculus (Mouse)	736
O88466	ZN106_MOUSE	reviewed	Zinc finger protein 106 (Zfp-106) (H3a minor histocompatibility antigen) (Son of insulin receptor mutant) (Zinc finger protein 474)	Znf106	Mus musculus (Mouse)	1888
Q8R5C8	ZMY11_MOUSE	reviewed	Zinc finger MYND domain-containing protein 11	Zmynd11	Mus musculus (Mouse)	602
Q9Z1D7	ZSC12_MOUSE	reviewed	Zinc finger and SCAN domain-containing protein 12 (Zinc finger protein 96) (Zfp-96)	Zscan12	Mus musculus (Mouse)	501
P17012	ZFX_MOUSE	reviewed	Zinc finger X-chromosomal protein	Zfx	Mus musculus (Mouse)	799
Q8VCM3	ZFY21_MOUSE	reviewed	Zinc finger FYVE domain-containing protein 21	Zfyve21	Mus musculus (Mouse)	234
A2AN08	UBR4_MOUSE	reviewed	E3 ubiquitin-protein ligase UBR4 (EC 2.3.2.27) (N-recognin-4) (RING-type E3 ubiquitin transferase UBR4) (Zinc finger UBR1-type protein 1) (p600)	Ubr4	Mus musculus (Mouse)	5180
Q5SS00	ZDBF2_MOUSE	reviewed	DBF4-type zinc finger-containing protein 2 homolog	Zdbf2	Mus musculus (Mouse)	2493
Q6ZPZ3	ZC3H4_MOUSE	reviewed	Zinc finger CCCH domain-containing protein 4	Zc3h4	Mus musculus (Mouse)	1304
Q91VW9	ZKSC3_MOUSE	reviewed	Zinc finger protein with KRAB and SCAN domains 3 (SCAN-KRAB-zinc finger protein) (Zinc finger protein 306) (Zinc finger protein 307) (Zinc finger protein 47 homolog) (Zf47) (Zfp-47)	Zkscan3	Mus musculus (Mouse)	553
Q99LH4	ZN672_MOUSE	reviewed	Zinc finger protein 672	Znf672	Mus musculus (Mouse)	468
Q9D2D7	ZN687_MOUSE	reviewed	Zinc finger protein 687	Znf687	Mus musculus (Mouse)	1237
Q505G8	ZN827_MOUSE	reviewed	Zinc finger protein 827	Znf827	Mus musculus (Mouse)	1078
Q8BI67	ZN473_MOUSE	reviewed	Zinc finger protein 473 homolog (Zinc finger protein 100) (Zfp-100)	Znf473	Mus musculus (Mouse)	892
Q60585	ZFP30_MOUSE	reviewed	Zinc finger protein 30 (Zfp-30)	Zfp30	Mus musculus (Mouse)	533
Q62523	ZYX_MOUSE	reviewed	Zyxin	Zyx	Mus musculus (Mouse)	564
Q80TB8	VAT1L_MOUSE	reviewed	Synaptic vesicle membrane protein VAT-1 homolog-like (EC 1.-.-.-)	Vat1l	Mus musculus (Mouse)	417
Q8BUB4	WDFY2_MOUSE	reviewed	WD repeat and FYVE domain-containing protein 2 (Propeller-FYVE protein) (Prof) (WD40- and FYVE domain-containing protein 2)	Wdfy2	Mus musculus (Mouse)	400
Q9D0B1	ZN524_MOUSE	reviewed	Zinc finger protein 524	Znf524	Mus musculus (Mouse)	321
Q3T9Z9	ZUP1_MOUSE	reviewed	Zinc finger-containing ubiquitin peptidase 1 (EC 3.4.19.12) (Lys-63-specific deubiquitinase ZUFSP) (DUB) (Zinc finger with UFM1-specific peptidase domain protein)	Zup1	Mus musculus (Mouse)	577
Q5BKP2	UBP13_MOUSE	reviewed	Ubiquitin carboxyl-terminal hydrolase 13 (EC 3.4.19.12) (Deubiquitinating enzyme 13) (Ubiquitin thioesterase 13) (Ubiquitin-specific-processing protease 13)	Usp13	Mus musculus (Mouse)	858
Q68FE8	Z280D_MOUSE	reviewed	Zinc finger protein 280D (Suppressor of hairy wing homolog 4)	Znf280d	Mus musculus (Mouse)	974
Q8R331	ZNHI1_MOUSE	reviewed	Zinc finger HIT domain-containing protein 1	Znhit1	Mus musculus (Mouse)	154
Q8BID6	ZBT46_MOUSE	reviewed	Zinc finger and BTB domain-containing protein 46 (BTB-ZF protein expressed in effector lymphocytes) (BZEL) (BTB/POZ domain-containing protein 4)	Zbtb46	Mus musculus (Mouse)	600
Q91X45	ZBTB3_MOUSE	reviewed	Zinc finger and BTB domain-containing protein 3	Zbtb3	Mus musculus (Mouse)	518
Q9R0B7	ZN346_MOUSE	reviewed	Zinc finger protein 346 (Just another zinc finger protein)	Znf346	Mus musculus (Mouse)	294
P10755	ZFP14_MOUSE	reviewed	Zinc finger protein 14 (Zfp-14) (Zinc finger protein Krox-9)	Zfp14	Mus musculus (Mouse)	501
Q8C7B8	ZSWM4_MOUSE	reviewed	Zinc finger SWIM domain-containing protein 4	Zswim4	Mus musculus (Mouse)	1101
P24399	ZN239_MOUSE	reviewed	Zinc finger protein 239 (Zfp-239) (Zinc finger protein MOK-2)	Znf239	Mus musculus (Mouse)	201
Q8C0P7	ZN451_MOUSE	reviewed	E3 SUMO-protein ligase ZNF451 (EC 2.3.2.-) (E3 SUMO-protein transferase ZNF451) (Zinc finger protein 451)	Znf451	Mus musculus (Mouse)	1056
P10076	ZFP26_MOUSE	reviewed	Zinc finger protein 26 (Zfp-26) (Protein mKR3)	Zfp26	Mus musculus (Mouse)	861
Q6GQR8	ZN329_MOUSE	reviewed	Zinc finger protein 329	Znf329	Mus musculus (Mouse)	522
Q8BHZ4	ZN592_MOUSE	reviewed	Zinc finger protein 592 (Zfp-592)	Znf592	Mus musculus (Mouse)	1262
Q3UU96	MRCKA_MOUSE	reviewed	Serine/threonine-protein kinase MRCK alpha (EC 2.7.11.1) (CDC42-binding protein kinase alpha)	Cdc42bpa	Mus musculus (Mouse)	1719
O54732	MMP15_MOUSE	reviewed	Matrix metalloproteinase-15 (MMP-15) (EC 3.4.24.-) (Membrane-type matrix metalloproteinase 2) (MT-MMP 2) (MTMMP2) (Membrane-type-2 matrix metalloproteinase) (MT2-MMP) (MT2MMP)	Mmp15	Mus musculus (Mouse)	657
Q91YR9	PTGR1_MOUSE	reviewed	Prostaglandin reductase 1 (PRG-1) (15-oxoprostaglandin 13-reductase) (EC 1.3.1.48) (Dithiolethione-inducible gene 1 protein) (D3T-inducible gene 1 protein) (DIG-1) (Leukotriene B4 12-hydroxydehydrogenase) (NAD(P)H-dependent alkenal/one oxidoreductase) (EC 1.3.1.74)	Ptgr1	Mus musculus (Mouse)	329
Q5SFM8	RBM27_MOUSE	reviewed	RNA-binding protein 27 (Peri-implantation stem cell protein 1) (RNA-binding motif protein 27)	Rbm27	Mus musculus (Mouse)	1060
Q80Y56	RBNS5_MOUSE	reviewed	Rabenosyn-5 (FYVE finger-containing Rab5 effector protein rabenosyn-5) (RAB effector RBSN) (Zinc finger FYVE domain-containing protein 20)	Rbsn	Mus musculus (Mouse)	783
D3Z423	R212B_MOUSE	reviewed	RING finger protein 212B	Rnf212b	Mus musculus (Mouse)	297
P23298	KPCL_MOUSE	reviewed	Protein kinase C eta type (EC 2.7.11.13) (PKC-L) (nPKC-eta)	Prkch	Mus musculus (Mouse)	683
Q8VE04	MOB3B_MOUSE	reviewed	MOB kinase activator 3B (Mob1 homolog 2b) (Mps one binder kinase activator-like 2B)	Mob3b	Mus musculus (Mouse)	216
P57748	MMP20_MOUSE	reviewed	Matrix metalloproteinase-20 (MMP-20) (EC 3.4.24.-) (Enamel metalloproteinase) (Enamelysin)	Mmp20	Mus musculus (Mouse)	482
P01139	NGF_MOUSE	reviewed	Beta-nerve growth factor (Beta-NGF)	Ngf	Mus musculus (Mouse)	241
Q8BTN6	LENG9_MOUSE	reviewed	Leukocyte receptor cluster member 9	Leng9	Mus musculus (Mouse)	485
Q05A36	MEX3C_MOUSE	reviewed	RNA-binding E3 ubiquitin-protein ligase MEX3C (EC 2.3.2.27) (RING finger and KH domain-containing protein 2) (RING-type E3 ubiquitin transferase MEX3C)	Mex3c	Mus musculus (Mouse)	652
P41245	MMP9_MOUSE	reviewed	Matrix metalloproteinase-9 (MMP-9) (EC 3.4.24.35) (92 kDa gelatinase) (92 kDa type IV collagenase) (Gelatinase B) (GELB)	Mmp9	Mus musculus (Mouse)	730
P28862	MMP3_MOUSE	reviewed	Stromelysin-1 (SL-1) (EC 3.4.24.17) (EMS-2) (Matrix metalloproteinase-3) (MMP-3) (Transin-1)	Mmp3	Mus musculus (Mouse)	477
Q3URU2	PEG3_MOUSE	reviewed	Paternally-expressed gene 3 protein (ASF-1)	Peg3	Mus musculus (Mouse)	1571
Q91VY5	KDM4B_MOUSE	reviewed	Lysine-specific demethylase 4B (EC 1.14.11.66) (JmjC domain-containing histone demethylation protein 3B) (Jumonji domain-containing protein 2B) ([histone H3]-trimethyl-L-lysine(9) demethylase 4B)	Kdm4b	Mus musculus (Mouse)	1086
P28825	MEP1A_MOUSE	reviewed	Meprin A subunit alpha (EC 3.4.24.18) (Endopeptidase-2) (MEP-1)	Mep1a	Mus musculus (Mouse)	747
Q921W4	QORL1_MOUSE	reviewed	Quinone oxidoreductase-like protein 1 (EC 1.-.-.-) (Quinone oxidoreductase homolog 1) (QOH-1) (Zeta-crystallin homolog)	Cryzl1	Mus musculus (Mouse)	348
P70388	RAD50_MOUSE	reviewed	DNA repair protein RAD50 (mRad50) (EC 3.6.-.-)	Rad50	Mus musculus (Mouse)	1312
P02802	MT1_MOUSE	reviewed	Metallothionein-1 (MT-1) (Metallothionein-I) (MT-I)	Mt1	Mus musculus (Mouse)	61
E9Q9A9	OAS2_MOUSE	reviewed	2'-5'-oligoadenylate synthase 2 ((2-5')oligo(A) synthase 2) (2-5A synthase 2) (EC 2.7.7.84) (2',5'-oligoadenylate synthetase-like 11)	Oas2	Mus musculus (Mouse)	742
Q8CA95	PDE10_MOUSE	reviewed	cAMP and cAMP-inhibited cGMP 3',5'-cyclic phosphodiesterase 10A (EC 3.1.4.17)	Pde10a	Mus musculus (Mouse)	790
B1AUE5	PEX10_MOUSE	reviewed	Peroxisome biogenesis factor 10 (Peroxin-10) (Peroxisomal biogenesis factor 10) (Peroxisome assembly protein 10)	Pex10	Mus musculus (Mouse)	324
Q80TZ9	RERE_MOUSE	reviewed	Arginine-glutamic acid dipeptide repeats protein (Atrophin-2)	Rere	Mus musculus (Mouse)	1558
Q9Z0J4	NOS1_MOUSE	reviewed	Nitric oxide synthase, brain (EC 1.14.13.39) (Constitutive NOS) (NC-NOS) (NOS type I) (Neuronal NOS) (N-NOS) (nNOS) (Peptidyl-cysteine S-nitrosylase NOS1) (bNOS)	Nos1	Mus musculus (Mouse)	1429
Q01097	NMDE2_MOUSE	reviewed	Glutamate receptor ionotropic, NMDA 2B (GluN2B) (Glutamate [NMDA] receptor subunit epsilon-2) (N-methyl D-aspartate receptor subtype 2B) (NMDAR2B) (NR2B)	Grin2b	Mus musculus (Mouse)	1482
Q9D720	NSE1_MOUSE	reviewed	Non-structural maintenance of chromosomes element 1 homolog (Non-SMC element 1 homolog) (EC 2.3.2.27)	Nsmce1	Mus musculus (Mouse)	266
Q06219	NR4A2_MOUSE	reviewed	Nuclear receptor subfamily 4 group A member 2 (NUR-related factor 1) (Orphan nuclear receptor NURR1)	Nr4a2	Mus musculus (Mouse)	598
Q923B3	NRIF1_MOUSE	reviewed	Neurotrophin receptor-interacting factor 1 (Neurotrophin receptor-interacting factor) (Zinc finger protein 110)	Nrif1	Mus musculus (Mouse)	828
Q8BZ20	PAR12_MOUSE	reviewed	Protein mono-ADP-ribosyltransferase PARP12 (EC 2.4.2.-) (ADP-ribosyltransferase diphtheria toxin-like 12) (ARTD12) (Poly [ADP-ribose] polymerase 12) (PARP-12) (Zinc finger CCCH domain-containing protein 1)	Parp12	Mus musculus (Mouse)	711
Q64338	PDE1C_MOUSE	reviewed	Calcium/calmodulin-dependent 3',5'-cyclic nucleotide phosphodiesterase 1C (Cam-PDE 1C) (3',5'-cyclic-AMP phosphodiesterase) (EC 3.1.4.-) (3',5'-cyclic-GMP phosphodiesterase) (EC 3.1.4.35)	Pde1c	Mus musculus (Mouse)	706
Q80Y24	PRIC2_MOUSE	reviewed	Prickle-like protein 2	Prickle2	Mus musculus (Mouse)	845
P97814	PPIP1_MOUSE	reviewed	Proline-serine-threonine phosphatase-interacting protein 1 (PEST phosphatase-interacting protein 1)	Pstpip1	Mus musculus (Mouse)	415
Q8BMD7	MORC4_MOUSE	reviewed	MORC family CW-type zinc finger protein 4 (Zinc finger CW-type coiled-coil domain protein 2)	Morc4	Mus musculus (Mouse)	928
Q02853	MMP11_MOUSE	reviewed	Stromelysin-3 (SL-3) (ST3) (EC 3.4.24.-) (Matrix metalloproteinase-11) (MMP-11)	Mmp11	Mus musculus (Mouse)	492
Q69ZX6	MOR2A_MOUSE	reviewed	ATPase MORC2A (EC 3.6.1.-) (MORC family CW-type zinc finger protein 2A) (Zinc finger CW-type coiled-coil domain protein 1)	Morc2a	Mus musculus (Mouse)	1030
B9EJ80	PDZD8_MOUSE	reviewed	PDZ domain-containing protein 8	Pdzd8	Mus musculus (Mouse)	1147
Q6NZQ8	MARH1_MOUSE	reviewed	E3 ubiquitin-protein ligase MARCHF1 (EC 2.3.2.27) (Membrane-associated RING finger protein 1) (Membrane-associated RING-CH protein I) (MARCH-I) (RING-type E3 ubiquitin transferase MARCHF1)	Marchf1	Mus musculus (Mouse)	289
Q3UNZ8	QORL2_MOUSE	reviewed	Quinone oxidoreductase-like protein 2 (EC 1.-.-.-) (Zeta-crystallin homolog 2)	Cryzl2	Mus musculus (Mouse)	350
Q8BH73	QPCTL_MOUSE	reviewed	Glutaminyl-peptide cyclotransferase-like protein (EC 2.3.2.5) (Golgi-resident glutaminyl-peptide cyclotransferase) (isoQC) (gQC)	Qpctl	Mus musculus (Mouse)	383
Q6NZN0	RBM26_MOUSE	reviewed	RNA-binding protein 26 (Protein expressed in male leptotene and zygotene spermatocytes 393) (MLZ-393) (RNA-binding motif protein 26)	Rbm26	Mus musculus (Mouse)	1012
Q8CG03	PDE5A_MOUSE	reviewed	cGMP-specific 3',5'-cyclic phosphodiesterase (EC 3.1.4.35) (cGMP-binding cGMP-specific phosphodiesterase) (CGB-PDE)	Pde5a	Mus musculus (Mouse)	865
Q8CHP6	PHC3_MOUSE	reviewed	Polyhomeotic-like protein 3	Phc3	Mus musculus (Mouse)	981
Q8C129	LCAP_MOUSE	reviewed	Leucyl-cystinyl aminopeptidase (Cystinyl aminopeptidase) (EC 3.4.11.3) (Oxytocinase) (OTase)	Lnpep	Mus musculus (Mouse)	1025
Q9Z2E1	MBD2_MOUSE	reviewed	Methyl-CpG-binding domain protein 2 (Methyl-CpG-binding protein MBD2)	Mbd2	Mus musculus (Mouse)	414
Q8BML1	MICA2_MOUSE	reviewed	[F-actin]-monooxygenase MICAL2 (EC 1.14.13.225) (Molecule interacting with CasL protein 2) (MICAL-2) (mMical2)	Mical2	Mus musculus (Mouse)	960
Q9EQW6	OLIG2_MOUSE	reviewed	Oligodendrocyte transcription factor 2 (Oligo2)	Olig2	Mus musculus (Mouse)	323
Q8BM47	PKHM3_MOUSE	reviewed	Pleckstrin homology domain-containing family M member 3 (PH domain-containing family M member 3) (Differentiation-associated protein)	Plekhm3	Mus musculus (Mouse)	761
O35730	RING1_MOUSE	reviewed	E3 ubiquitin-protein ligase RING1 (EC 2.3.2.27) (Polycomb complex protein RING1) (RING finger protein 1) (RING-type E3 ubiquitin transferase RING1) (Transcription repressor Ring1A)	Ring1	Mus musculus (Mouse)	406
Q91ZS8	RED1_MOUSE	reviewed	Double-stranded RNA-specific editase 1 (EC 3.5.4.37) (RNA-editing deaminase 1) (RNA-editing enzyme 1) (dsRNA adenosine deaminase)	Adarb1	Mus musculus (Mouse)	711
Q5HZJ0	RNC_MOUSE	reviewed	Ribonuclease 3 (EC 3.1.26.3) (Protein Drosha) (Ribonuclease III) (RNase III)	Drosha	Mus musculus (Mouse)	1373
Q3TEL6	RN157_MOUSE	reviewed	E3 ubiquitin ligase Rnf157 (EC 2.3.2.27) (RING finger protein 157) (RING-type E3 ubiquitin transferase Rnf157)	Rnf157	Mus musculus (Mouse)	685
P47708	RP3A_MOUSE	reviewed	Rabphilin-3A (Exophilin-1)	Rph3a	Mus musculus (Mouse)	681
Q8C1A5	THOP1_MOUSE	reviewed	Thimet oligopeptidase (EC 3.4.24.15)	Thop1	Mus musculus (Mouse)	687
Q62318	TIF1B_MOUSE	reviewed	Transcription intermediary factor 1-beta (TIF1-beta) (E3 SUMO-protein ligase TRIM28) (EC 2.3.2.27) (KRAB-A-interacting protein) (KRIP-1) (RING-type E3 ubiquitin transferase TIF1-beta) (Tripartite motif-containing protein 28)	Trim28	Mus musculus (Mouse)	834
P55098	PEX2_MOUSE	reviewed	Peroxisome biogenesis factor 2 (Peroxin-2) (Peroxisomal membrane protein 3) (Peroxisome assembly factor 1) (PAF-1)	Pex2	Mus musculus (Mouse)	305
P70669	PHEX_MOUSE	reviewed	Phosphate-regulating neutral endopeptidase PHEX (Metalloendopeptidase homolog PEX) (EC 3.4.24.-) (Phosphate regulating neutral endopeptidase) (Vitamin D-resistant hypophosphatemic rickets protein) (X-linked hypophosphatemia protein) (HYP)	Phex	Mus musculus (Mouse)	749
Q8BLG0	PHF20_MOUSE	reviewed	PHD finger protein 20 (Hepatocellular carcinoma-associated antigen 58 homolog)	Phf20	Mus musculus (Mouse)	1010
O09164	SODE_MOUSE	reviewed	Extracellular superoxide dismutase [Cu-Zn] (EC-SOD) (EC 1.15.1.1)	Sod3	Mus musculus (Mouse)	251
Q4ACU6	SHAN3_MOUSE	reviewed	SH3 and multiple ankyrin repeat domains protein 3 (Shank3) (Proline-rich synapse-associated protein 2) (ProSAP2) (SPANK-2)	Shank3	Mus musculus (Mouse)	1730
Q91VZ6	SMAP1_MOUSE	reviewed	Stromal membrane-associated protein 1	Smap1	Mus musculus (Mouse)	440
Q8BGQ7	SYAC_MOUSE	reviewed	Alanine--tRNA ligase, cytoplasmic (EC 6.1.1.7) (Alanyl-tRNA synthetase) (AlaRS) (Protein sticky) (Sti)	Aars1	Mus musculus (Mouse)	968
P25785	TIMP2_MOUSE	reviewed	Metalloproteinase inhibitor 2 (Tissue inhibitor of metalloproteinases 2) (TIMP-2)	Timp2	Mus musculus (Mouse)	220
Q99PN3	TRI26_MOUSE	reviewed	Tripartite motif-containing protein 26 (EC 2.3.2.27) (Zinc finger protein 173)	Trim26	Mus musculus (Mouse)	545
Q8C006	TRI35_MOUSE	reviewed	E3 ubiquitin-protein ligase TRIM35 (EC 2.3.2.27) (Hemopoietic lineage switch protein 5) (Macrophage-derived apoptosis-inducing RBCC protein) (Protein MAIR) (Protein Nc8)	Trim35	Mus musculus (Mouse)	501
P70191	TRAF5_MOUSE	reviewed	TNF receptor-associated factor 5	Traf5	Mus musculus (Mouse)	558
Q8R2Q0	TRI29_MOUSE	reviewed	Tripartite motif-containing protein 29	Trim29	Mus musculus (Mouse)	587
Q9QXN3	TRIP4_MOUSE	reviewed	Activating signal cointegrator 1 (ASC-1) (Thyroid receptor-interacting protein 4) (TR-interacting protein 4) (TRIP-4)	Trip4	Mus musculus (Mouse)	581
Q505D9	TRI67_MOUSE	reviewed	Tripartite motif-containing protein 67	Trim67	Mus musculus (Mouse)	768
Q8BFY9	TNPO1_MOUSE	reviewed	Transportin-1 (Importin beta-2) (Karyopherin beta-2)	Tnpo1	Mus musculus (Mouse)	898
Q9D2E2	TOE1_MOUSE	reviewed	Target of EGR1 protein 1	Toe1	Mus musculus (Mouse)	511
Q9ESN6	TRIM2_MOUSE	reviewed	Tripartite motif-containing protein 2 (EC 2.3.2.27) (E3 ubiquitin-protein ligase TRIM2) (Neural activity-related RING finger protein) (RING-type E3 ubiquitin transferase TRIM2)	Trim2	Mus musculus (Mouse)	744
Q8R1B8	RORB_MOUSE	reviewed	Nuclear receptor ROR-beta (Nuclear receptor RZR-beta) (Nuclear receptor subfamily 1 group F member 2) (Retinoid-related orphan receptor-beta)	Rorb	Mus musculus (Mouse)	470
Q60698	SKI_MOUSE	reviewed	Ski oncogene (Proto-oncogene c-Ski)	Ski	Mus musculus (Mouse)	725
P10925	ZFY1_MOUSE	reviewed	Zinc finger Y-chromosomal protein 1	Zfy1	Mus musculus (Mouse)	782
Q9WVA2	TIM8A_MOUSE	reviewed	Mitochondrial import inner membrane translocase subunit Tim8 A (Deafness dystonia protein 1 homolog)	Timm8a1	Mus musculus (Mouse)	97
Q99KJ5	TCF19_MOUSE	reviewed	Transcription factor 19-like protein (TCF-19) (SC1 protein homolog)	Tcf19	Mus musculus (Mouse)	263
O88286	WIZ_MOUSE	reviewed	Protein Wiz (Widely-interspaced zinc finger-containing protein)	Wiz	Mus musculus (Mouse)	1684
Q9QZ88	VPS29_MOUSE	reviewed	Vacuolar protein sorting-associated protein 29 (Vesicle protein sorting 29)	Vps29	Mus musculus (Mouse)	182
Q60989	XIAP_MOUSE	reviewed	E3 ubiquitin-protein ligase XIAP (EC 2.3.2.27) (Baculoviral IAP repeat-containing protein 4) (IAP homolog A) (Inhibitor of apoptosis protein 3) (IAP-3) (mIAP-3) (mIAP3) (RING-type E3 ubiquitin transferase XIAP) (X-linked inhibitor of apoptosis protein) (X-linked IAP)	Xiap	Mus musculus (Mouse)	496
Q9ERU3	ZNF22_MOUSE	reviewed	Zinc finger protein 22 (Zinc finger protein 422) (Zinc finger protein Krox-25) (Zinc finger protein Krox-26)	Znf22	Mus musculus (Mouse)	237
Q9D6H5	ZDHC4_MOUSE	reviewed	Palmitoyltransferase ZDHHC4 (EC 2.3.1.225) (Zinc finger DHHC domain-containing protein 4) (DHHC-4)	Zdhhc4	Mus musculus (Mouse)	343
Q61464	ZN638_MOUSE	reviewed	Zinc finger protein 638 (Nuclear protein 220) (Zinc finger matrin-like protein)	Znf638	Mus musculus (Mouse)	1960
Q7TS63	ZFAT_MOUSE	reviewed	Zinc finger protein ZFAT (Zinc finger protein 406)	Zfat	Mus musculus (Mouse)	1237
P22227	ZFP42_MOUSE	reviewed	Zinc finger protein 42 (Zfp-42) (Reduced expression protein 1) (REX-1) (mREX-1)	Zfp42	Mus musculus (Mouse)	288
Q8BFR6	ZFAN1_MOUSE	reviewed	AN1-type zinc finger protein 1 (Zinc finger AN1-type-containing protein 1)	Zfand1	Mus musculus (Mouse)	268
Q6PD29	ZN513_MOUSE	reviewed	Zinc finger protein 513	Znf513	Mus musculus (Mouse)	541
Q80VM4	ZN579_MOUSE	reviewed	Zinc finger protein 579	Znf579	Mus musculus (Mouse)	562
Q8BY46	ZN574_MOUSE	reviewed	Zinc finger protein 574	Znf574	Mus musculus (Mouse)	900
Q8K3Y3	LN28A_MOUSE	reviewed	Protein lin-28 homolog A (Lin-28A) (Testis-expressed protein 17)	Lin28a	Mus musculus (Mouse)	209
Q99M02	MARH2_MOUSE	reviewed	E3 ubiquitin-protein ligase MARCHF2 (EC 2.3.2.27) (Membrane-associated RING finger protein 2) (Membrane-associated RING-CH protein II) (MARCH-II) (RING-type E3 ubiquitin transferase MARCHF2)	MARCHF2	Mus musculus (Mouse)	246
A1A547	PGRP3_MOUSE	reviewed	Peptidoglycan recognition protein 3 (Peptidoglycan recognition protein I-alpha) (PGLYRPIalpha) (PGRP-I-alpha) (Peptidoglycan recognition protein intermediate alpha)	Pglyrp3	Mus musculus (Mouse)	347
Q3TTC2	TYY2_MOUSE	reviewed	Transcription factor YY2 (Yin and yang 2) (YY-2)	Yy2	Mus musculus (Mouse)	378
P47945	MT4_MOUSE	reviewed	Metallothionein-4 (MT-4) (Metallothionein-IV) (MT-IV)	Mt4	Mus musculus (Mouse)	62
Q8R554	OTU7A_MOUSE	reviewed	OTU domain-containing protein 7A (EC 3.4.19.12) (Zinc finger protein Cezanne 2)	Otud7a	Mus musculus (Mouse)	926
Q8BTQ0	PCGF3_MOUSE	reviewed	Polycomb group RING finger protein 3 (RING finger protein 3A)	PcgF3	Mus musculus (Mouse)	241
Q61194	P3C2A_MOUSE	reviewed	Phosphatidylinositol 4-phosphate 3-kinase C2 domain-containing subunit alpha (PI3K-C2-alpha) (PtdIns-3-kinase C2 subunit alpha) (EC 2.7.1.137) (EC 2.7.1.153) (EC 2.7.1.154) (Cpk-m) (Phosphoinositide 3-kinase-C2-alpha) (p170)	Pik3c2a	Mus musculus (Mouse)	1686
Q9WTU0	PHF2_MOUSE	reviewed	Lysine-specific demethylase PHF2 (EC 1.14.11.-) (GRC5) (PHD finger protein 2)	Phf2	Mus musculus (Mouse)	1096
P58069	RASA2_MOUSE	reviewed	Ras GTPase-activating protein 2 (GAP1m)	Rasa2	Mus musculus (Mouse)	847
Q9DBU5	RNF6_MOUSE	reviewed	E3 ubiquitin-protein ligase RNF6 (EC 2.3.2.27) (RING-type E3 ubiquitin transferase RNF6) (RLIM-like protein)	Rnf6	Mus musculus (Mouse)	667
Q91XU0	WRIP1_MOUSE	reviewed	ATPase WRNIP1 (EC 3.6.1.-) (Werner helicase-interacting protein 1)	Wrnip1	Mus musculus (Mouse)	660
Q61751	Z354A_MOUSE	reviewed	Zinc finger protein 354A (Kidney, ischemia, and developmentally-regulated protein 1) (Renal transcription factor Kid-1) (Transcription factor 17) (TCF-17)	Znf354a	Mus musculus (Mouse)	572
Q9DB42	ZN593_MOUSE	reviewed	Zinc finger protein 593 (Zinc finger protein T86)	Znf593	Mus musculus (Mouse)	134
O54836	ZMAT3_MOUSE	reviewed	Zinc finger matrin-type protein 3 (Wild-type p53-induced gene 1 protein) (Zinc finger protein WIG-1) (p53-activated gene 608 protein)	Zmat3	Mus musculus (Mouse)	290
Q9R0G7	ZEB2_MOUSE	reviewed	Zinc finger E-box-binding homeobox 2 (Smad-interacting protein 1) (Zinc finger homeobox protein 1b)	Zeb2	Mus musculus (Mouse)	1215
Q7TQ40	ZIC5_MOUSE	reviewed	Zinc finger protein ZIC 5 (Odd paired-related protein) (Opa-related protein) (Zinc finger protein of the cerebellum 5)	Zic5	Mus musculus (Mouse)	622
Q569E7	ZN697_MOUSE	reviewed	Zinc finger protein 697	Znf697	Mus musculus (Mouse)	569
Q3U133	ZN746_MOUSE	reviewed	Zinc finger protein 746	Znf746	Mus musculus (Mouse)	652
Q0VEE6	ZN800_MOUSE	reviewed	Zinc finger protein 800	Znf800	Mus musculus (Mouse)	662
B1AWL2	ZN462_MOUSE	reviewed	Zinc finger protein 462 (Zinc finger PBX1-interacting protein) (ZFPIP)	Znf462	Mus musculus (Mouse)	2495
Q8R2V3	ZN445_MOUSE	reviewed	Zinc finger protein 445	Znf445	Mus musculus (Mouse)	986
Q69Z99	ZN512_MOUSE	reviewed	Zinc finger protein 512	Znf512	Mus musculus (Mouse)	562
E9PYI1	ZN568_MOUSE	reviewed	Zinc finger protein 568	Znf568	Mus musculus (Mouse)	671
P23949	TISD_MOUSE	reviewed	mRNA decay activator protein ZFP36L2 (Butyrate response factor 2) (TPA-induced sequence 11d) (Zinc finger protein 36, C3H1 type-like 2) (ZFP36-like 2)	Zfp36l2	Mus musculus (Mouse)	484
Q5NCC3	TRI41_MOUSE	reviewed	E3 ubiquitin-protein ligase TRIM41 (EC 2.3.2.27) (RING-type E3 ubiquitin transferase TRIM41) (Tripartite motif-containing protein 41)	Trim41	Mus musculus (Mouse)	630
Q8BGX0	TRI23_MOUSE	reviewed	E3 ubiquitin-protein ligase TRIM23 (EC 2.3.2.27) (ADP-ribosylation factor domain-containing protein 1) (GTP-binding protein ARD-1) (RING-type E3 ubiquitin transferase TRIM23) (Tripartite motif-containing protein 23)	Trim23	Mus musculus (Mouse)	574
Q3UES3	TNKS2_MOUSE	reviewed	Poly [ADP-ribose] polymerase tankyrase-2 (EC 2.4.2.30) (ADP-ribosyltransferase diphtheria toxin-like 6) (ARTD6) (Protein poly-ADP-ribosyltransferase tankyrase-2) (EC 2.4.2.-) (TNKS-2) (TRF1-interacting ankyrin-related ADP-ribose polymerase 2) (Tankyrase II) (Tankyrase-2) (TANK2)	Tnks2	Mus musculus (Mouse)	1166
Q9R1R2	TRIM3_MOUSE	reviewed	Tripartite motif-containing protein 3 (RING finger protein 22) (RING finger protein HAC1)	Trim3	Mus musculus (Mouse)	744
Q8BMU0	ZNF76_MOUSE	reviewed	Zinc finger protein 76 (Zinc finger protein 523)	Znf76	Mus musculus (Mouse)	568
G5E8B9	ZBT11_MOUSE	reviewed	Zinc finger and BTB domain-containing protein 11	Zbtb11	Mus musculus (Mouse)	1050
B2RRF6	Z518A_MOUSE	reviewed	Zinc finger protein 518A	Znf518a	Mus musculus (Mouse)	1478
P59267	ZDHC2_MOUSE	reviewed	Palmitoyltransferase ZDHHC2 (EC 2.3.1.225) (Acyltransferase ZDHHC2) (EC 2.3.1.-) (Zinc finger DHHC domain-containing protein 2) (DHHC-2)	Zdhhc2	Mus musculus (Mouse)	366
Q0VAW7	ZN112_MOUSE	reviewed	Zinc finger protein 112 (Zfp-112)	Znf112	Mus musculus (Mouse)	879
Q6A085	ZN629_MOUSE	reviewed	Zinc finger protein 629	Znf629	Mus musculus (Mouse)	867
P70121	ZHX1_MOUSE	reviewed	Zinc fingers and homeoboxes protein 1	Zhx1	Mus musculus (Mouse)	873
Q8BI66	ZN526_MOUSE	reviewed	Zinc finger protein 526	Znf526	Mus musculus (Mouse)	675
Q8BVW3	TRI14_MOUSE	reviewed	Tripartite motif-containing protein 14 (PU.1-binding protein)	Trim14	Mus musculus (Mouse)	440
Q923T7	TRIM7_MOUSE	reviewed	E3 ubiquitin-protein ligase TRIM7 (EC 2.3.2.27) (Glycogenin-interacting protein) (Tripartite motif-containing protein 7)	Trim7	Mus musculus (Mouse)	510
Q9D883	U2AF1_MOUSE	reviewed	Splicing factor U2AF 35 kDa subunit (U2 auxiliary factor 35 kDa subunit) (U2 snRNP auxiliary factor small subunit)	U2af1	Mus musculus (Mouse)	239
Q64707	U2AFL_MOUSE	reviewed	U2 small nuclear ribonucleoprotein auxiliary factor 35 kDa subunit-related protein 1 (CCCH type zinc finger, RNA-binding motif and serine/arginine rich protein 1) (SP2) (U2(RNU2) small nuclear RNA auxiliary factor 1-like 1)	Zrsr1	Mus musculus (Mouse)	428
Q9WUK6	ZBT18_MOUSE	reviewed	Zinc finger and BTB domain-containing protein 18 (58 kDa repressor protein) (Transcriptional repressor RP58) (Zinc finger protein 238) (Zfp-238)	Zbtb18	Mus musculus (Mouse)	522
Q8BPK2	ZCHC3_MOUSE	reviewed	Zinc finger CCHC domain-containing protein 3	Zcchc3	Mus musculus (Mouse)	400
Q810M5	ZDH19_MOUSE	reviewed	Palmitoyltransferase ZDHHC19 (EC 2.3.1.225) (Zinc finger DHHC domain-containing protein 19) (DHHC-19)	Zdhhc19	Mus musculus (Mouse)	347
Q9DAI4	ZBT43_MOUSE	reviewed	Zinc finger and BTB domain-containing protein 43 (Zinc finger protein 297B)	Zbtb43	Mus musculus (Mouse)	467
Q91VY9	ZN622_MOUSE	reviewed	Zinc finger protein 622	Znf622	Mus musculus (Mouse)	476
Q8BZW4	ZN120_MOUSE	reviewed	Zinc finger protein 120 (Zinc finger protein 31) (mZF31)	Zfp120	Mus musculus (Mouse)	436
O70230	ZN143_MOUSE	reviewed	Zinc finger protein 143 (Zfp-143) (Selenocysteine tRNA gene transcription-activating factor) (mStaf)	Znf143	Mus musculus (Mouse)	638
Q9D115	ZN706_MOUSE	reviewed	Zinc finger protein 706	Znf706	Mus musculus (Mouse)	76
Q5HZG9	ZN488_MOUSE	reviewed	Zinc finger protein 488	Znf488	Mus musculus (Mouse)	337
Q02526	ZFP41_MOUSE	reviewed	Zinc finger protein 41 (Zfp-41) (CtFIN92)	Zfp41	Mus musculus (Mouse)	198
Q80VJ6	ZSC4C_MOUSE	reviewed	Zinc finger and SCAN domain containing protein 4C	Zscan4c	Mus musculus (Mouse)	506
Q8R1N0	ZN830_MOUSE	reviewed	Zinc finger protein 830 (Coiled-coil domain-containing protein 16) (Ovus mutant candidate gene 1 protein)	Znf830	Mus musculus (Mouse)	363
P16374	ZFP60_MOUSE	reviewed	Zinc finger protein 60 (Zfp-60) (Zinc finger protein Mfg-3)	Zfp60	Mus musculus (Mouse)	707
Q9CXJ1	SYEM_MOUSE	reviewed	Probable glutamate--tRNA ligase, mitochondrial (EC 6.1.1.17) (Glutamyl-tRNA synthetase) (GluRS)	Ears2	Mus musculus (Mouse)	523
P23881	TCEA3_MOUSE	reviewed	Transcription elongation factor A protein 3 (Transcription elongation factor S-II protein 3) (Transcription elongation factor TFIIS.h)	Tcea3	Mus musculus (Mouse)	347
P35123	UBP4_MOUSE	reviewed	Ubiquitin carboxyl-terminal hydrolase 4 (EC 3.4.19.12) (Deubiquitinating enzyme 4) (Ubiquitin thioesterase 4) (Ubiquitin-specific-processing protease 4) (Ubiquitous nuclear protein)	Usp4	Mus musculus (Mouse)	962
Q8C2S0	UBP44_MOUSE	reviewed	Ubiquitin carboxyl-terminal hydrolase 44 (EC 3.4.19.12) (Deubiquitinating enzyme 44) (Ubiquitin thioesterase 44) (Ubiquitin-specific-processing protease 44)	Usp44	Mus musculus (Mouse)	711
Q8BGJ0	ZDH15_MOUSE	reviewed	Palmitoyltransferase ZDHHC15 (EC 2.3.1.225) (Acyltransferase ZDHHC15) (EC 2.3.1.-) (Zinc finger DHHC domain-containing protein 15) (DHHC-15)	Zdhhc15	Mus musculus (Mouse)	337
Q8BGV5	ZNF8_MOUSE	reviewed	Zinc finger protein 8 (Zinc finger protein 128)	Znf8	Mus musculus (Mouse)	572
A0PK84	ZDH22_MOUSE	reviewed	Palmitoyltransferase ZDHHC22 (EC 2.3.1.225) (Zinc finger DHHC domain-containing protein 22) (DHHC-22) (zDHHC22)	Zdhhc22	Mus musculus (Mouse)	263
Q811F1	ZBT41_MOUSE	reviewed	Zinc finger and BTB domain-containing protein 41	Zbtb41	Mus musculus (Mouse)	908
Q8K088	ZBTB6_MOUSE	reviewed	Zinc finger and BTB domain-containing protein 6 (Zinc finger protein 482)	Zbtb6	Mus musculus (Mouse)	423
Q62394	ZN185_MOUSE	reviewed	Zinc finger protein 185 (LIM domain protein Zfp185) (P1-A)	Znf185	Mus musculus (Mouse)	352
Q8BJ90	ZN771_MOUSE	reviewed	Zinc finger protein 771	Znf771	Mus musculus (Mouse)	317
Q61116	ZN235_MOUSE	reviewed	Zinc finger protein 235 (Zinc finger protein 93) (Zfp-93)	Znf235	Mus musculus (Mouse)	645
Q8BV42	ZN786_MOUSE	reviewed	Zinc finger protein 786	Znf786	Mus musculus (Mouse)	777
D3Z3C6	ZFAN4_MOUSE	reviewed	AN1-type zinc finger protein 4 (AN1-type zinc finger and ubiquitin domain-containing protein-like 1)	Zfand4	Mus musculus (Mouse)	739
Q9CWV7	ZSWM1_MOUSE	reviewed	Zinc finger SWIM domain-containing protein 1	Zswim1	Mus musculus (Mouse)	455
Q61115	PTC1_MOUSE	reviewed	Protein patched homolog 1 (PTC) (PTC1)	Ptch1	Mus musculus (Mouse)	1434
P35821	PTN1_MOUSE	reviewed	Tyrosine-protein phosphatase non-receptor type 1 (EC 3.1.3.48) (Protein-tyrosine phosphatase 1B) (PTP-1B) (Protein-tyrosine phosphatase HA2) (PTP-HA2)	Ptpn1	Mus musculus (Mouse)	432
Q9D9R0	RN125_MOUSE	reviewed	E3 ubiquitin-protein ligase RNF125 (EC 2.3.2.27) (RING finger protein 125)	Rnf125	Mus musculus (Mouse)	233
Q3UHJ8	RNF44_MOUSE	reviewed	RING finger protein 44	Rnf44	Mus musculus (Mouse)	407
Q925F4	RNF37_MOUSE	reviewed	RING finger protein 37 (EC 2.3.2.27) (RING-type E3 ubiquitin transferase RNF37) (U-box domain-containing protein 5) (UbcM4-interacting protein 5)	Ubox5	Mus musculus (Mouse)	539
Q9D361	SNR48_MOUSE	reviewed	U11/U12 small nuclear ribonucleoprotein 48 kDa protein (U11/U12 snRNP 48 kDa protein)	Snrnp48	Mus musculus (Mouse)	337
O70494	SP3_MOUSE	reviewed	Transcription factor Sp3	Sp3	Mus musculus (Mouse)	783
Q8BZT2	SH3R2_MOUSE	reviewed	E3 ubiquitin-protein ligase SH3RF2 (EC 2.3.2.27) (Protein phosphatase 1 regulatory subunit 39) (RING finger protein 158) (RING-type E3 ubiquitin transferase SH3RF2) (SH3 domain-containing RING finger protein 2)	Sh3rf2	Mus musculus (Mouse)	735
O35182	SMAD6_MOUSE	reviewed	Mothers against decapentaplegic homolog 6 (MAD homolog 6) (Mothers against DPP homolog 6) (Mad homolog 7) (SMAD family member 6) (SMAD 6) (Smad6)	Smad6	Mus musculus (Mouse)	495
Q9EQQ0	SUV92_MOUSE	reviewed	Histone-lysine N-methyltransferase SUV39H2 (EC 2.1.1.355) (Histone H3-K9 methyltransferase 2) (H3-K9-HMTase 2) (Suppressor of variegation 3-9 homolog 2) (Su(var)3-9 homolog 2)	Suv39h2	Mus musculus (Mouse)	477
Q8BZ97	PRDM8_MOUSE	reviewed	PR domain zinc finger protein 8 (EC 2.1.1.-) (PR domain-containing protein 8)	Prdm8	Mus musculus (Mouse)	687
Q8BL80	RHG22_MOUSE	reviewed	Rho GTPase-activating protein 22 (Rho-type GTPase-activating protein 22) (p68RacGAP)	Arhgap22	Mus musculus (Mouse)	702
Q9D823	RL37_MOUSE	reviewed	60S ribosomal protein L37	Rpl37	Mus musculus (Mouse)	97
Q96DY5	RN112_MOUSE	reviewed	RING finger protein 112 (EC 2.3.2.27) (Brain finger protein) (Neurolastin) (Zinc finger protein 179)	Rnf112	Mus musculus (Mouse)	654
Q8BG47	RN152_MOUSE	reviewed	E3 ubiquitin-protein ligase RNF152 (EC 2.3.2.27) (RING finger protein 152) (RING-type E3 ubiquitin transferase RNF152)	Rnf152	Mus musculus (Mouse)	203
Q8CCI5	RYBP_MOUSE	reviewed	RING1 and YY1-binding protein (Death effector domain-associated factor) (DED-associated factor)	Rybp	Mus musculus (Mouse)	228
Q69ZI1	SH3R1_MOUSE	reviewed	E3 ubiquitin-protein ligase SH3RF1 (EC 2.3.2.27) (Plenty of SH3s) (Protein POSH) (RING-type E3 ubiquitin transferase SH3RF1) (SH3 domain-containing RING finger protein 1) (SH3 multiple domains protein 2)	Sh3rf1	Mus musculus (Mouse)	892
Q925H1	TRPS1_MOUSE	reviewed	Zinc finger transcription factor Trps1	Trps1	Mus musculus (Mouse)	1281
O88907	PIAS1_MOUSE	reviewed	E3 SUMO-protein ligase PIAS1 (EC 2.3.2.27) (DEAD/H box-binding protein 1) (Protein inhibitor of activated STAT protein 1) (RING-type E3 ubiquitin transferase PIAS1)	Pias1	Mus musculus (Mouse)	651
Q3UZD5	PRDM6_MOUSE	reviewed	Putative histone-lysine N-methyltransferase PRDM6 (EC 2.1.1.361) (PR domain zinc finger protein 6) (PR domain-containing protein 6) (PR domain-containing protein in smooth muscle)	Prdm6	Mus musculus (Mouse)	596
Q69ZS0	PZRN3_MOUSE	reviewed	E3 ubiquitin-protein ligase PDZRN3 (EC 2.3.2.27) (PDZ domain-containing RING finger protein 3) (RING-type E3 ubiquitin transferase PDZRN3) (Semaphorin cytoplasmic domain-associated protein 3) (Protein SEMACAP3)	Pdzrn3	Mus musculus (Mouse)	1063
Q3UQS8	RBM20_MOUSE	reviewed	RNA-binding protein 20 (RNA-binding motif protein 20)	Rbm20	Mus musculus (Mouse)	1199
Q99NE5	RIMS1_MOUSE	reviewed	Regulating synaptic membrane exocytosis protein 1 (Rab-3-interacting molecule 1) (RIM 1) (Rab-3-interacting protein 1)	Rims1	Mus musculus (Mouse)	1463
Q8BUH7	RNF26_MOUSE	reviewed	E3 ubiquitin-protein ligase RNF26 (EC 2.3.2.27) (RING finger protein 26)	Rnf26	Mus musculus (Mouse)	424
P58283	RN216_MOUSE	reviewed	E3 ubiquitin-protein ligase RNF216 (EC 2.3.2.27) (RING finger protein 216) (RING-type E3 ubiquitin transferase RNF216) (Triad domain-containing protein 3) (UbcM4-interacting protein 83) (Ubiquitin-conjugating enzyme 7-interacting protein 1)	Rnf216	Mus musculus (Mouse)	853
Q9D554	SF3A3_MOUSE	reviewed	Splicing factor 3A subunit 3 (SF3a60) (Spliceosome-associated protein 61) (SAP 61)	Sf3a3	Mus musculus (Mouse)	501
Q76N33	STALP_MOUSE	reviewed	AMSH-like protease (AMSH-LP) (EC 3.4.19.-) (AMSH family protein) (AMSH-FP) (STAM-binding protein-like 1)	Stambpl1	Mus musculus (Mouse)	436
Q8R1G6	PDLI2_MOUSE	reviewed	PDZ and LIM domain protein 2 (PDZ-LIM protein mystique)	Pdlim2	Mus musculus (Mouse)	349
P20664	PRI1_MOUSE	reviewed	DNA primase small subunit (EC 2.7.7.-) (DNA primase 49 kDa subunit) (p49)	Prim1	Mus musculus (Mouse)	417
A2A935	PRD16_MOUSE	reviewed	Histone-lysine N-methyltransferase PRDM16 (EC 2.1.1.367) (PR domain zinc finger protein 16) (PR domain-containing protein 16) (Transcription factor MEL1) (MDS1/EVI1-like gene 1)	Prdm16	Mus musculus (Mouse)	1275
Q80VL3	PRIC3_MOUSE	reviewed	Prickle planar cell polarity protein 3 (LIM domain only protein 6) (LMO-6) (Prickle-like protein 3) (Pk3) (Triple LIM domain protein 6)	Prickle3	Mus musculus (Mouse)	624
Q3ULF4	SPG7_MOUSE	reviewed	Paraplegin (EC 3.4.24.-) (Spastic paraplegia 7 protein)	Spg7	Mus musculus (Mouse)	781
Q9JJG5	SRTD2_MOUSE	reviewed	SERTA domain-containing protein 2 (Transcriptional regulator interacting with the PHD-bromodomain 2) (TRIP-Br2)	Sertad2	Mus musculus (Mouse)	309
Q5HZG4	TAF3_MOUSE	reviewed	Transcription initiation factor TFIID subunit 3 (140 kDa TATA box-binding protein-associated factor) (TBP-associated factor 3) (Transcription initiation factor TFIID 140 kDa subunit) (TAF(II)140) (TAF140) (TAFII-140) (TAFII140)	Taf3	Mus musculus (Mouse)	932
Q7M6Z0	R4RL2_MOUSE	reviewed	Reticulon-4 receptor-like 2 (Nogo receptor-like 3) (Nogo-66 receptor homolog 1) (Nogo-66 receptor-related protein 2) (NgR2)	Rtn4rl2	Mus musculus (Mouse)	420
P61514	RL37A_MOUSE	reviewed	60S ribosomal protein L37a	Rpl37a	Mus musculus (Mouse)	92
Q8CFI7	RPB2_MOUSE	reviewed	DNA-directed RNA polymerase II subunit RPB2 (EC 2.7.7.6) (DNA-directed RNA polymerase II 140 kDa polypeptide) (DNA-directed RNA polymerase II subunit B) (RNA polymerase II subunit 2) (RNA polymerase II subunit B2)	Polr2b	Mus musculus (Mouse)	1174
P50114	S100B_MOUSE	reviewed	Protein S100-B (S-100 protein beta chain) (S-100 protein subunit beta) (S100 calcium-binding protein B)	S100b	Mus musculus (Mouse)	92
Q8VI67	SP7_MOUSE	reviewed	Transcription factor Sp7 (C22) (Zinc finger protein osterix)	Sp7	Mus musculus (Mouse)	428
Q91WA6	SHRPN_MOUSE	reviewed	Sharpin (Shank-associated RH domain-interacting protein) (Shank-interacting protein-like 1) (mSIPL1)	Sharpin	Mus musculus (Mouse)	380
Q8CEG8	UBP27_MOUSE	reviewed	Ubiquitin carboxyl-terminal hydrolase 27 (EC 3.4.19.12) (Deubiquitinating enzyme 27) (Ubiquitin thioesterase 27) (Ubiquitin-specific-processing protease 27) (X-linked ubiquitin carboxyl-terminal hydrolase 27)	Usp27	Mus musculus (Mouse)	438
Q8VCS0	PGRP2_MOUSE	reviewed	N-acetylmuramoyl-L-alanine amidase (EC 3.5.1.28) (Peptidoglycan recognition protein 2) (Peptidoglycan recognition protein long) (PGRP-L) (TagL)	Pglyrp2	Mus musculus (Mouse)	530
Q00175	PRGR_MOUSE	reviewed	Progesterone receptor (PR) (Nuclear receptor subfamily 3 group C member 3)	Pgr	Mus musculus (Mouse)	926
Q3UTQ7	PRD10_MOUSE	reviewed	PR domain zinc finger protein 10 (EC 2.1.1.-) (PR domain-containing protein 10) (Tristanin)	Prdm10	Mus musculus (Mouse)	1184
Q9CXE0	PRDM5_MOUSE	reviewed	PR domain zinc finger protein 5 (EC 2.1.1.-) (PR domain-containing protein 5)	Prdm5	Mus musculus (Mouse)	599
Q61818	RAI1_MOUSE	reviewed	Retinoic acid-induced protein 1	Rai1	Mus musculus (Mouse)	1889
Q60841	RELN_MOUSE	reviewed	Reelin (EC 3.4.21.-) (Reeler protein)	Reln	Mus musculus (Mouse)	3461
Q924D0	RT4I1_MOUSE	reviewed	Reticulon-4-interacting protein 1, mitochondrial (NOGO-interacting mitochondrial protein)	Rtn4ip1	Mus musculus (Mouse)	396
Q9JM73	SRF_MOUSE	reviewed	Serum response factor (SRF)	Srf	Mus musculus (Mouse)	504
Q9CZ91	SRFB1_MOUSE	reviewed	Serum response factor-binding protein 1 (SRF-dependent transcription regulation-associated protein) (p49/STRAP)	Srfbp1	Mus musculus (Mouse)	441
A6H5X4	PHF11_MOUSE	reviewed	PHD finger protein 11 (PHD finger protein 11-like) (PHD finger protein 11D)	Phf11	Mus musculus (Mouse)	337
Q3U5C7	PRIC1_MOUSE	reviewed	Prickle-like protein 1	Prickle1	Mus musculus (Mouse)	832
Q80V63	PRDM4_MOUSE	reviewed	PR domain zinc finger protein 4 (EC 2.1.1.-) (PR domain-containing protein 4)	Prdm4	Mus musculus (Mouse)	803
O35593	PSDE_MOUSE	reviewed	26S proteasome non-ATPase regulatory subunit 14 (EC 3.4.19.-) (26S proteasome regulatory subunit RPN11) (MAD1)	Psmd14	Mus musculus (Mouse)	310
P62274	RS29_MOUSE	reviewed	40S ribosomal protein S29	Rps29	Mus musculus (Mouse)	56
Q3TYX8	RUFY4_MOUSE	reviewed	RUN and FYVE domain-containing protein 4	Rufy4	Mus musculus (Mouse)	563
Q5FWH7	S39AC_MOUSE	reviewed	Zinc transporter ZIP12 (Solute carrier family 39 member 12) (Zrt- and Irt-like protein 12) (ZIP-12)	Slc39a12	Mus musculus (Mouse)	689
Q9D662	SC23B_MOUSE	reviewed	Protein transport protein Sec23B (SEC23-related protein B)	Sec23b	Mus musculus (Mouse)	767
Q06986	SIAH2_MOUSE	reviewed	E3 ubiquitin-protein ligase SIAH2 (EC 2.3.2.27) (RING-type E3 ubiquitin transferase SIAH2) (Seven in absentia homolog 2) (Siah-2) (mSiah2)	Siah2	Mus musculus (Mouse)	325
Q9QY31	SNAI3_MOUSE	reviewed	Zinc finger protein SNAI3 (Protein snail homolog 3) (Snail-related gene from muscle cells) (Zinc finger protein 293)	Snai3	Mus musculus (Mouse)	287
Q60953	PML_MOUSE	reviewed	Protein PML	Pml	Mus musculus (Mouse)	885
Q924W9	RBTN1_MOUSE	reviewed	Rhombotin-1 (Cysteine-rich protein TTG-1) (LIM domain only protein 1) (LMO-1) (T-cell translocation protein 1)	Lmo1	Mus musculus (Mouse)	156
P12672	RAPSN_MOUSE	reviewed	43 kDa receptor-associated protein of the synapse (RAPsyn) (43 kDa postsynaptic protein) (Acetylcholine receptor-associated 43 kDa protein)	Rapsn	Mus musculus (Mouse)	412
Q8CFV9	RIFK_MOUSE	reviewed	Riboflavin kinase (EC 2.7.1.26) (ATP:riboflavin 5'-phosphotransferase) (Flavokinase) (KOI-4)	Rfk	Mus musculus (Mouse)	155
Q5U4E2	REPI1_MOUSE	reviewed	Replication initiator 1 (Zinc finger protein 464) (Zfp-464)	Repin1	Mus musculus (Mouse)	545
Q62241	RU1C_MOUSE	reviewed	U1 small nuclear ribonucleoprotein C (U1 snRNP C) (U1-C) (U1C)	Snrpc	Mus musculus (Mouse)	159
B1ARD8	SLFN8_MOUSE	reviewed	Schlafen family member 8 (EC 3.1.-.-) (Schlafen-8) (mSLFN8)	Slfn8	Mus musculus (Mouse)	910
Q9ESX2	SP6_MOUSE	reviewed	Transcription factor Sp6 (Epiprofin) (Krueppel-like factor 14)	Sp6	Mus musculus (Mouse)	376
O88816	SNAT_MOUSE	reviewed	Serotonin N-acetyltransferase (Serotonin acetylase) (EC 2.3.1.87) (Aralkylamine N-acetyltransferase) (AA-NAT)	Aanat	Mus musculus (Mouse)	205
Q8R1B0	STAC2_MOUSE	reviewed	SH3 and cysteine-rich domain-containing protein 2 (24b2/STAC2) (Src homology 3 and cysteine-rich domain-containing protein 2)	Stac2	Mus musculus (Mouse)	408
Q6PEB6	PHOCN_MOUSE	reviewed	MOB-like protein phocein (Class II mMOB1) (Mob1 homolog 3) (Mob3) (Mps one binder kinase activator-like 3) (Preimplantation protein 3)	Mob4	Mus musculus (Mouse)	225
Q9CQJ4	RING2_MOUSE	reviewed	E3 ubiquitin-protein ligase RING2 (EC 2.3.2.27) (RING finger protein 1B) (RING1b) (RING finger protein 2) (RING-type E3 ubiquitin transferase RING2)	Rnf2	Mus musculus (Mouse)	336
Q8VH31	RFPLA_MOUSE	reviewed	Ret finger protein-like 4A	Rfpl4a	Mus musculus (Mouse)	287
Q9QZS2	RNF4_MOUSE	reviewed	E3 ubiquitin-protein ligase RNF4 (EC 2.3.2.27) (RING finger protein 4) (RING-type E3 ubiquitin transferase RNF4)	Rnf4	Mus musculus (Mouse)	194
Q8BH75	RNF41_MOUSE	reviewed	E3 ubiquitin-protein ligase NRDP1 (EC 2.3.2.27) (RING finger protein 41) (RING-type E3 ubiquitin transferase NRDP1)	Rnf41	Mus musculus (Mouse)	317
Q3V3A7	RN207_MOUSE	reviewed	RING finger protein 207	Rnf207	Mus musculus (Mouse)	635
Q8VC34	RPAP2_MOUSE	reviewed	Putative RNA polymerase II subunit B1 CTD phosphatase Rpap2 (EC 3.1.3.16) (RNA polymerase II-associated protein 2)	Rpap2	Mus musculus (Mouse)	614
P28704	RXRB_MOUSE	reviewed	Retinoic acid receptor RXR-beta (MHC class I regulatory element-binding protein H-2RIIBP) (Nuclear receptor subfamily 2 group B member 2) (Retinoid X receptor beta)	Rxrb	Mus musculus (Mouse)	520
P56565	S10A1_MOUSE	reviewed	Protein S100-A1 (S-100 protein alpha chain) (S-100 protein subunit alpha) (S100 calcium-binding protein A1)	S100a1	Mus musculus (Mouse)	94
P97352	S10AD_MOUSE	reviewed	Protein S100-A13 (S100 calcium-binding protein A13)	S100a13	Mus musculus (Mouse)	98
Q01405	SC23A_MOUSE	reviewed	Protein transport protein Sec23A (SEC23-related protein A)	Sec23a	Mus musculus (Mouse)	765
Q9JIW5	SMAD9_MOUSE	reviewed	Mothers against decapentaplegic homolog 9 (MAD homolog 9) (Mothers against DPP homolog 9) (SMAD family member 9) (SMAD 9) (Smad9) (Smad8)	Smad9	Mus musculus (Mouse)	430
Q62432	SMAD2_MOUSE	reviewed	Mothers against decapentaplegic homolog 2 (MAD homolog 2) (Mothers against DPP homolog 2) (Mad-related protein 2) (mMad2) (SMAD family member 2) (SMAD 2) (Smad2)	Smad2	Mus musculus (Mouse)	467
P09671	SODM_MOUSE	reviewed	Superoxide dismutase [Mn], mitochondrial (EC 1.15.1.1)	Sod2	Mus musculus (Mouse)	222
Q9JL10	SRTD1_MOUSE	reviewed	SERTA domain-containing protein 1 (CDK4-binding protein p34SEI1) (SEI-1) (Transcriptional regulator interacting with the PHD-bromodomain 1) (TRIP-Br1)	Sertad1	Mus musculus (Mouse)	236
Q80T23	SYTL5_MOUSE	reviewed	Synaptotagmin-like protein 5	Sytl5	Mus musculus (Mouse)	753
P97358	TAF1B_MOUSE	reviewed	TATA box-binding protein-associated factor RNA polymerase I subunit B (RNA polymerase I-specific TBP-associated factor 68 kDa) (TAFI68) (TATA box-binding protein-associated factor 1B) (TBP-associated factor 1B) (Transcription initiation factor SL1/TIF-IB subunit B)	Taf1b	Mus musculus (Mouse)	586
Q9D0D5	T2EA_MOUSE	reviewed	General transcription factor IIE subunit 1 (General transcription factor IIE 56 kDa subunit) (Transcription initiation factor IIE subunit alpha) (TFIIE-alpha)	Gtf2e1	Mus musculus (Mouse)	440
Q9R0L7	AKP8L_MOUSE	reviewed	A-kinase anchor protein 8-like (AKAP8-like protein) (Neighbor of A-kinase-anchoring protein 95) (Neighbor of AKAP95)	Akap8l	Mus musculus (Mouse)	642
Q9R160	ADA24_MOUSE	reviewed	Disintegrin and metalloproteinase domain-containing protein 24 (ADAM 24) (EC 3.4.24.-) (Testase-1)	Adam24	Mus musculus (Mouse)	761
Q640N1	AEBP1_MOUSE	reviewed	Adipocyte enhancer-binding protein 1 (AE-binding protein 1) (Aortic carboxypeptidase-like protein)	Aebp1	Mus musculus (Mouse)	1128
Q9R158	AD26A_MOUSE	reviewed	Disintegrin and metalloproteinase domain-containing protein 26A (ADAM 26A) (EC 3.4.24.-) (Testase-3)	Adam26a	Mus musculus (Mouse)	697
Q03157	APLP1_MOUSE	reviewed	Amyloid-like protein 1 (APLP) (APLP-1) [Cleaved into: C30]	Aplp1	Mus musculus (Mouse)	653
A2AWT3	AT7L3_MOUSE	reviewed	Ataxin-7-like protein 3 (SAGA-associated factor 11 homolog)	Atxn7l3	Mus musculus (Mouse)	347
Q8CFG4	DMRTA_MOUSE	reviewed	Doublesex- and mab-3-related transcription factor A1 (Doublesex- and mab-3-related transcription factor 4)	Dmrta1	Mus musculus (Mouse)	490
Q8BG36	DMRT2_MOUSE	reviewed	Doublesex- and mab-3-related transcription factor 2 (Doublesex-like 2 protein) (Terra)	Dmrt2	Mus musculus (Mouse)	561
Q99PU8	DHX30_MOUSE	reviewed	ATP-dependent RNA helicase DHX30 (EC 3.6.4.13) (DEAH box protein 30)	Dhx30	Mus musculus (Mouse)	1217
Q61010	DTX1_MOUSE	reviewed	E3 ubiquitin-protein ligase DTX1 (EC 2.3.2.27) (FXI-T1) (Protein deltex-1) (Deltex1) (mDTX1) (RING-type E3 ubiquitin transferase DTX1)	Dtx1	Mus musculus (Mouse)	627
Q4PZA2	ECE1_MOUSE	reviewed	Endothelin-converting enzyme 1 (ECE-1) (EC 3.4.24.71)	Ece1	Mus musculus (Mouse)	769
Q3UIR3	DTX3L_MOUSE	reviewed	E3 ubiquitin-protein ligase DTX3L (EC 2.3.2.27) (Protein deltex-3-like) (RING-type E3 ubiquitin transferase DTX3L)	Dtx3l	Mus musculus (Mouse)	748
Q5U431	GPR39_MOUSE	reviewed	G-protein coupled receptor 39	Gpr39	Mus musculus (Mouse)	456
Q6PGG2	GMIP_MOUSE	reviewed	GEM-interacting protein (GMIP)	Gmip	Mus musculus (Mouse)	971
P58929	GMEB2_MOUSE	reviewed	Glucocorticoid modulatory element-binding protein 2 (GMEB-2)	Gmeb2	Mus musculus (Mouse)	530
Q6ZPS6	AKIB1_MOUSE	reviewed	Ankyrin repeat and IBR domain-containing protein 1 (EC 2.3.2.31)	Ankib1	Mus musculus (Mouse)	1085
Q8BXK8	AGAP1_MOUSE	reviewed	Arf-GAP with GTPase, ANK repeat and PH domain-containing protein 1 (AGAP-1) (Centaurin-gamma-2) (Cnt-g2)	Agap1	Mus musculus (Mouse)	857
Q71FD7	FBLI1_MOUSE	reviewed	Filamin-binding LIM protein 1 (FBLP-1) (CSX-associated LIM)	Fblim1	Mus musculus (Mouse)	375
P58463	FOXP2_MOUSE	reviewed	Forkhead box protein P2	Foxp2	Mus musculus (Mouse)	714
Q0VGT2	GLI2_MOUSE	reviewed	Zinc finger protein GLI2 (Tax helper protein)	Gli2	Mus musculus (Mouse)	1544
P24472	GSTA4_MOUSE	reviewed	Glutathione S-transferase A4 (EC 2.5.1.18) (GST A4-4) (GSTA4-4) (GST class-alpha member 4) (Glutathione S-transferase 5.7) (GST 5.7)	Gsta4	Mus musculus (Mouse)	222
Q8C2B3	HDAC7_MOUSE	reviewed	Histone deacetylase 7 (HD7) (EC 3.5.1.98) (Histone deacetylase 7A) (HD7a)	Hdac7	Mus musculus (Mouse)	938
E9Q1P8	I2BP2_MOUSE	reviewed	Interferon regulatory factor 2-binding protein 2 (IRF-2-binding protein 2) (IRF-2BP2)	Irf2bp2	Mus musculus (Mouse)	570
P09470	ACE_MOUSE	reviewed	Angiotensin-converting enzyme (ACE) (EC 3.2.1.-) (EC 3.4.15.1) (Dipeptidyl carboxypeptidase I) (Kininase II) (CD antigen CD143) [Cleaved into: Angiotensin-converting enzyme, soluble form]	Ace	Mus musculus (Mouse)	1312
P03958	ADA_MOUSE	reviewed	Adenosine deaminase (EC 3.5.4.4) (Adenosine aminohydrolase)	Ada	Mus musculus (Mouse)	352
Q68G58	APEX2_MOUSE	reviewed	DNA-(apurinic or apyrimidinic site) endonuclease 2 (EC 3.1.-.-) (APEX nuclease 2) (Apurinic-apyrimidinic endonuclease 2) (AP endonuclease 2)	Apex2	Mus musculus (Mouse)	516
Q9DBT5	AMPD2_MOUSE	reviewed	AMP deaminase 2 (EC 3.5.4.6) (AMP deaminase isoform L)	Ampd2	Mus musculus (Mouse)	798
Q8BXQ6	AMPO_MOUSE	reviewed	Aminopeptidase O (AP-O) (EC 3.4.11.-)	Aopep	Mus musculus (Mouse)	823
Q9CPY7	AMPL_MOUSE	reviewed	Cytosol aminopeptidase (EC 3.4.11.1) (Cysteinylglycine-S-conjugate dipeptidase) (EC 3.4.13.23) (Leucine aminopeptidase 3) (LAP-3) (Leucyl aminopeptidase) (Peptidase S) (Proline aminopeptidase) (EC 3.4.11.5) (Prolyl aminopeptidase)	Lap3	Mus musculus (Mouse)	519
Q9R016	BIR1E_MOUSE	reviewed	Baculoviral IAP repeat-containing protein 1e (Neuronal apoptosis inhibitory protein 5)	Naip5	Mus musculus (Mouse)	1403
P45481	CBP_MOUSE	reviewed	Histone lysine acetyltransferase CREBBP (EC 2.3.1.48) (Protein-lysine acetyltransferase CREBBP) (EC 2.3.1.-)	Crebbp	Mus musculus (Mouse)	2441
Q504N0	CBPA2_MOUSE	reviewed	Carboxypeptidase A2 (EC 3.4.17.15)	Cpa2	Mus musculus (Mouse)	417
Q80UZ0	FGD5_MOUSE	reviewed	FYVE, RhoGEF and PH domain-containing protein 5	Fgd5	Mus musculus (Mouse)	1219
Q8K2I9	FBH1_MOUSE	reviewed	F-box DNA helicase 1 (EC 3.6.4.12) (F-box only protein 18)	Fbh1	Mus musculus (Mouse)	1042
A2A9I7	DMRTB_MOUSE	reviewed	Doublesex- and mab-3-related transcription factor B1 (Doublesex- and mab-3-related transcription factor 6)	Dmrtb1	Mus musculus (Mouse)	359
Q99J87	DHX58_MOUSE	reviewed	Probable ATP-dependent RNA helicase DHX58 (EC 3.6.4.13) (Probable ATP-dependent helicase LGP2) (Protein D11Lgp2) (RIG-I-like receptor 3) (RLR-3) (RIG-I-like receptor Lgp2) (RLR)	Dhx58	Mus musculus (Mouse)	678
E9PUQ8	DGKD_MOUSE	reviewed	Diacylglycerol kinase delta (DAG kinase delta) (EC 2.7.1.107)	Dgkd	Mus musculus (Mouse)	1220
P58269	DPF3_MOUSE	reviewed	Zinc finger protein DPF3 (BRG1-associated factor 45C) (BAF45C) (Zinc finger protein cer-d4)	Dpf3	Mus musculus (Mouse)	378
O08537	ESR2_MOUSE	reviewed	Estrogen receptor beta (ER-beta) (Nuclear receptor subfamily 3 group A member 2)	Esr2	Mus musculus (Mouse)	530
O08580	ERR1_MOUSE	reviewed	Steroid hormone receptor ERR1 (Estrogen receptor-like 1) (Estrogen-related receptor alpha) (ERR-alpha) (Nuclear receptor subfamily 3 group B member 1)	Esrra	Mus musculus (Mouse)	422
Q9WTJ4	FIZ1_MOUSE	reviewed	Flt3-interacting zinc finger protein 1	Fiz1	Mus musculus (Mouse)	500
Q8K1M4	GLIS1_MOUSE	reviewed	Zinc finger protein GLIS1 (GLI-similar 1) (Gli homologous protein 1) (GliH1)	Glis1	Mus musculus (Mouse)	789
Q03267	IKZF1_MOUSE	reviewed	DNA-binding protein Ikaros (Ikaros family zinc finger protein 1) (Lymphoid transcription factor LyF-1)	Ikzf1	Mus musculus (Mouse)	517
P52293	IMA1_MOUSE	reviewed	Importin subunit alpha-1 (Importin alpha P1) (Karyopherin subunit alpha-2) (Pendulin) (Pore targeting complex 58 kDa subunit) (PTAC58) (RAG cohort protein 1) (SRP1-alpha)	Kpna2	Mus musculus (Mouse)	529
P51908	ABEC1_MOUSE	reviewed	C->U-editing enzyme APOBEC-1 (EC 3.5.4.36) (Apolipoprotein B mRNA-editing enzyme 1) (mRNA(cytosine(6666)) deaminase 1)	Apobec1	Mus musculus (Mouse)	229
Q497M3	ABEC4_MOUSE	reviewed	Putative C->U-editing enzyme APOBEC-4 (EC 3.5.4.-) (Apolipoprotein B mRNA-editing enzyme catalytic polypeptide-like 4)	Apobec4	Mus musculus (Mouse)	374
Q8VD53	ACER2_MOUSE	reviewed	Alkaline ceramidase 2 (AlkCDase 2) (Alkaline CDase 2) (maCER2) (EC 3.5.1.-) (EC 3.5.1.23) (Acylsphingosine deacylase 3-like) (Cancer-related gene liver 1 protein) (CRG-L1) (N-acylsphingosine amidohydrolase 3-like)	Acer2	Mus musculus (Mouse)	275
P04627	ARAF_MOUSE	reviewed	Serine/threonine-protein kinase A-Raf (EC 2.7.11.1) (Proto-oncogene A-Raf)	Araf	Mus musculus (Mouse)	604
P13634	CAH1_MOUSE	reviewed	Carbonic anhydrase 1 (EC 4.2.1.1) (Carbonate dehydratase I) (Carbonic anhydrase I) (CA-I)	Ca1	Mus musculus (Mouse)	261
Q9Z148	EHMT2_MOUSE	reviewed	Histone-lysine N-methyltransferase EHMT2 (EC 2.1.1.-) (Euchromatic histone-lysine N-methyltransferase 2) (HLA-B-associated transcript 8) (Histone H3-K9 methyltransferase 3) (H3-K9-HMTase 3) (Protein G9a)	Ehmt2	Mus musculus (Mouse)	1263
P47806	GLI1_MOUSE	reviewed	Zinc finger protein GLI1 (Glioma-associated oncogene homolog)	Gli1	Mus musculus (Mouse)	1111
P22723	GBRG2_MOUSE	reviewed	Gamma-aminobutyric acid receptor subunit gamma-2 (GABA(A) receptor subunit gamma-2)	Gabrg2	Mus musculus (Mouse)	474
Q4VBD9	GZF1_MOUSE	reviewed	GDNF-inducible zinc finger protein 1 (Zinc finger protein 336)	Gzf1	Mus musculus (Mouse)	706
Q61072	ADAM9_MOUSE	reviewed	Disintegrin and metalloproteinase domain-containing protein 9 (ADAM 9) (EC 3.4.24.-) (Meltrin-gamma) (Metalloprotease/disintegrin/cysteine-rich protein 9) (Myeloma cell metalloproteinase)	Adam9	Mus musculus (Mouse)	845
Q9Z248	AEBP2_MOUSE	reviewed	Zinc finger protein AEBP2 (Adipocyte enhancer-binding protein 2) (AE-binding protein 2)	Aebp2	Mus musculus (Mouse)	504
Q09M05	CBPC4_MOUSE	reviewed	Cytosolic carboxypeptidase 4 (EC 3.4.17.-) (ATP/GTP-binding protein-like 1)	Agbl1	Mus musculus (Mouse)	1122
Q80TT8	CUL9_MOUSE	reviewed	Cullin-9 (CUL-9) (p53-associated parkin-like cytoplasmic protein)	Cul9	Mus musculus (Mouse)	1865
Q9QZ59	DMRT1_MOUSE	reviewed	Doublesex- and mab-3-related transcription factor 1	Dmrt1	Mus musculus (Mouse)	374
Q6P5D3	DHX57_MOUSE	reviewed	Putative ATP-dependent RNA helicase DHX57 (EC 3.6.4.13) (DEAH box protein 57)	Dhx57	Mus musculus (Mouse)	1388
Q80UP3	DGKZ_MOUSE	reviewed	Diacylglycerol kinase zeta (DAG kinase zeta) (EC 2.7.1.107) (Diglyceride kinase zeta) (DGK-zeta)	Dgkz	Mus musculus (Mouse)	929
P0DOY1	DNM3C_MOUSE	reviewed	DNA (cytosine-5)-methyltransferase 3C (Dnmt3c) (EC 2.1.1.37)	Dnmt3c	Mus musculus (Mouse)	740
P08152	EGR2_MOUSE	reviewed	E3 SUMO-protein ligase EGR2 (EC 2.3.2.-) (E3 SUMO-protein transferase ERG2) (Early growth response protein 2) (EGR-2) (Zinc finger protein Krox-20)	Egr2	Mus musculus (Mouse)	470
Q9QUG9	GRP2_MOUSE	reviewed	RAS guanyl-releasing protein 2 (Calcium and DAG-regulated guanine nucleotide exchange factor I) (CalDAG-GEFI) (F25B3.3 kinase-like protein)	Rasgrp2	Mus musculus (Mouse)	608
Q6DFV5	HELZ_MOUSE	reviewed	Probable helicase with zinc finger domain (EC 3.6.4.-)	Helz	Mus musculus (Mouse)	1964
Q400C8	AMZ2_MOUSE	reviewed	Archaemetzincin-2 (EC 3.4.-.-) (Archeobacterial metalloproteinase-like protein 2)	Amz2	Mus musculus (Mouse)	359
Q6P9R4	ARHGI_MOUSE	reviewed	Rho guanine nucleotide exchange factor 18	Arhgef18	Mus musculus (Mouse)	1405
B2RRD7	BRPF1_MOUSE	reviewed	Peregrin (Bromodomain and PHD finger-containing protein 1)	Brpf1	Mus musculus (Mouse)	1212
Q9JIB3	BIR1G_MOUSE	reviewed	Baculoviral IAP repeat-containing protein 1g (Neuronal apoptosis inhibitory protein 7)	Naip7	Mus musculus (Mouse)	1402
O54724	CAVN1_MOUSE	reviewed	Caveolae-associated protein 1 (Cav-p60) (Cavin-1) (Polymerase I and transcript release factor)	Cavin1	Mus musculus (Mouse)	392
O88712	CTBP1_MOUSE	reviewed	C-terminal-binding protein 1 (CtBP1) (EC 1.1.1.-)	Ctbp1	Mus musculus (Mouse)	441
Q6NXI8	CXXC4_MOUSE	reviewed	CXXC-type zinc finger protein 4 (Inhibition of the Dvl and axin complex protein)	Cxxc4	Mus musculus (Mouse)	198
A2A9A2	DMTA2_MOUSE	reviewed	Doublesex- and mab-3-related transcription factor A2 (Doublesex- and mab-3-related transcription factor 5)	Dmrta2	Mus musculus (Mouse)	531
O88508	DNM3A_MOUSE	reviewed	DNA (cytosine-5)-methyltransferase 3A (Dnmt3a) (EC 2.1.1.37) (Cysteine methyltransferase DNMT3A) (EC 2.1.1.-) (DNA methyltransferase MmuIIIA) (DNA MTase MmuIIIA) (M.MmuIIIA)	Dnmt3a	Mus musculus (Mouse)	908
P70349	HINT1_MOUSE	reviewed	Histidine triad nucleotide-binding protein 1 (EC 3.-.-.-) (Adenosine 5'-monophosphoramidase) (Protein kinase C inhibitor 1) (Protein kinase C-interacting protein 1) (PKCI-1)	Hint1	Mus musculus (Mouse)	126
E9Q394	AKP13_MOUSE	reviewed	A-kinase anchor protein 13 (AKAP-13) (AKAP-Lbc)	Akap13	Mus musculus (Mouse)	2776
Q91Y97	ALDOB_MOUSE	reviewed	Fructose-bisphosphate aldolase B (EC 4.1.2.13) (Aldolase 2) (Liver-type aldolase)	Aldob	Mus musculus (Mouse)	364
Q9R0X2	ADEC1_MOUSE	reviewed	ADAM DEC1 (EC 3.4.24.-) (A disintegrin and metalloproteinase domain-like protein decysin-1) (ADAM-like protein decysin-1)	Adamdec1	Mus musculus (Mouse)	467
Q9JHI2	ADAT1_MOUSE	reviewed	tRNA-specific adenosine deaminase 1 (mADAT1) (EC 3.5.4.34) (tRNA-specific adenosine-37 deaminase)	Adat1	Mus musculus (Mouse)	499
O88839	ADA15_MOUSE	reviewed	Disintegrin and metalloproteinase domain-containing protein 15 (ADAM 15) (EC 3.4.24.-) (AD56) (Metalloprotease RGD disintegrin protein) (Metalloproteinase-like, disintegrin-like, and cysteine-rich protein 15) (MDC-15) (Metargidin)	Adam15	Mus musculus (Mouse)	864
Q05910	ADAM8_MOUSE	reviewed	Disintegrin and metalloproteinase domain-containing protein 8 (ADAM 8) (EC 3.4.24.-) (Cell surface antigen MS2) (Macrophage cysteine-rich glycoprotein) (CD antigen CD156a)	Adam8	Mus musculus (Mouse)	826
P46737	BRCC3_MOUSE	reviewed	Lys-63-specific deubiquitinase BRCC36 (EC 3.4.19.-) (BRCA1-A complex subunit BRCC36) (BRCA1/BRCA2-containing complex subunit 3) (BRCA1/BRCA2-containing complex subunit 36) (BRISC complex subunit BRCC36)	Brcc3	Mus musculus (Mouse)	291
Q8R4H4	CBPA5_MOUSE	reviewed	Carboxypeptidase A5 (EC 3.4.17.-)	Cpa5	Mus musculus (Mouse)	436
Q9QWV9	CCNT1_MOUSE	reviewed	Cyclin-T1 (CycT1) (Cyclin-T)	Ccnt1	Mus musculus (Mouse)	724
O08900	IKZF3_MOUSE	reviewed	Zinc finger protein Aiolos (Ikaros family zinc finger protein 3)	Ikzf3	Mus musculus (Mouse)	507
Q01147	CREB1_MOUSE	reviewed	Cyclic AMP-responsive element-binding protein 1 (CREB-1) (cAMP-responsive element-binding protein 1)	Creb1	Mus musculus (Mouse)	327
Q91WA4	CXXC5_MOUSE	reviewed	CXXC-type zinc finger protein 5	Cxxc5	Mus musculus (Mouse)	317
P08046	EGR1_MOUSE	reviewed	Early growth response protein 1 (EGR-1) (Nerve growth factor-induced protein A) (NGFI-A) (Transcription factor Zif268) (Zinc finger protein Krox-24)	Egr1	Mus musculus (Mouse)	533
Q9ESB3	HRG_MOUSE	reviewed	Histidine-rich glycoprotein (Histidine-proline-rich glycoprotein) (HPRG)	Hrg	Mus musculus (Mouse)	525
P51949	MAT1_MOUSE	reviewed	CDK-activating kinase assembly factor MAT1 (CDK7/cyclin-H assembly factor) (Menage a trois) (RING finger protein MAT1) (p35) (p36)	Mnat1	Mus musculus (Mouse)	309
Q8VII8	MCR_MOUSE	reviewed	Mineralocorticoid receptor (MR) (Nuclear receptor subfamily 3 group C member 2)	Nr3c2	Mus musculus (Mouse)	978
Q08288	LYAR_MOUSE	reviewed	Cell growth-regulating nucleolar protein (Ly1 antibody-reactive protein) (Protein expressed in male leptotene and zygotene spermatocytes 264) (MLZ-264)	Lyar	Mus musculus (Mouse)	388
Q60632	COT1_MOUSE	reviewed	COUP transcription factor 1 (COUP-TF1) (COUP transcription factor I) (COUP-TF I) (Nuclear receptor subfamily 2 group F member 1) (V-erbA-related protein 3) (EAR-3)	Nr2f1	Mus musculus (Mouse)	422
Q9Z1T5	DEAF1_MOUSE	reviewed	Deformed epidermal autoregulatory factor 1 homolog (Nuclear DEAF-1-related transcriptional regulator) (NUDR)	Deaf1	Mus musculus (Mouse)	566
Q9D113	DNLZ_MOUSE	reviewed	DNL-type zinc finger protein (Hsp70-escort protein 1) (HEP1) (mtHsp70-escort protein)	Dnlz	Mus musculus (Mouse)	177
P13864	DNMT1_MOUSE	reviewed	DNA (cytosine-5)-methyltransferase 1 (Dnmt1) (Met-1) (EC 2.1.1.37) (DNA methyltransferase MmuI) (DNA MTase MmuI) (M.MmuI) (MCMT)	Dnmt1	Mus musculus (Mouse)	1620
Q69ZT1	FAN1_MOUSE	reviewed	Fanconi-associated nuclease 1 (EC 3.1.21.-) (EC 3.1.4.1) (FANCD2/FANCI-associated nuclease 1) (mFAN1) (Myotubularin-related protein 15)	Fan1	Mus musculus (Mouse)	1020
Q99KB8	GLO2_MOUSE	reviewed	Hydroxyacylglutathione hydrolase, mitochondrial (EC 3.1.2.6) (Glyoxalase II) (Glx II)	Hagh	Mus musculus (Mouse)	309
Q7TNC8	GLRA2_MOUSE	reviewed	Glycine receptor subunit alpha-2	Glra2	Mus musculus (Mouse)	452
Q8K3X4	I2BPL_MOUSE	reviewed	Probable E3 ubiquitin-protein ligase IRF2BPL (EC 2.3.2.27) (Enhanced at puberty protein 1) (Interferon regulatory factor 2-binding protein-like)	Irf2bpl	Mus musculus (Mouse)	775
Q9ESK4	ING2_MOUSE	reviewed	Inhibitor of growth protein 2 (Inhibitor of growth 1-like protein) (p33ING2)	Ing2	Mus musculus (Mouse)	281
Q99KS6	ADPRM_MOUSE	reviewed	Manganese-dependent ADP-ribose/CDP-alcohol diphosphatase (EC 3.6.1.13) (EC 3.6.1.16) (EC 3.6.1.53) (ADPRibase-Mn) (CDP-choline phosphohydrolase)	Adprm	Mus musculus (Mouse)	340
E9Q7E2	ARID2_MOUSE	reviewed	AT-rich interactive domain-containing protein 2 (ARID domain-containing protein 2) (BRG1-associated factor 200) (BAF200) (Zinc finger protein with activation potential) (Zipzap/p200)	Arid2	Mus musculus (Mouse)	1828
Q9D842	APLF_MOUSE	reviewed	Aprataxin and PNK-like factor (EC 3.1.-.-) (Apurinic-apyrimidinic endonuclease APLF)	Aplf	Mus musculus (Mouse)	499
Q8BT14	CNOT4_MOUSE	reviewed	CCR4-NOT transcription complex subunit 4 (EC 2.3.2.27) (CCR4-associated factor 4) (E3 ubiquitin-protein ligase CNOT4) (Potential transcriptional repressor NOT4Hp) (RING-type E3 ubiquitin transferase CNOT4)	Cnot4	Mus musculus (Mouse)	575
Q61687	ATRX_MOUSE	reviewed	Transcriptional regulator ATRX (EC 3.6.4.12) (ATP-dependent helicase ATRX) (HP1 alpha-interacting protein) (HP1-BP38 protein) (Heterochromatin protein 2) (X-linked nuclear protein)	Atrx	Mus musculus (Mouse)	2476
P58459	ATS10_MOUSE	reviewed	A disintegrin and metalloproteinase with thrombospondin motifs 10 (ADAM-TS 10) (ADAM-TS10) (ADAMTS-10) (EC 3.4.24.-)	Adamts10	Mus musculus (Mouse)	1104
Q811B3	ATS12_MOUSE	reviewed	A disintegrin and metalloproteinase with thrombospondin motifs 12 (ADAM-TS 12) (ADAM-TS12) (ADAMTS-12) (EC 3.4.24.-)	Adamts12	Mus musculus (Mouse)	1600
P59384	ATS15_MOUSE	reviewed	A disintegrin and metalloproteinase with thrombospondin motifs 15 (ADAM-TS 15) (ADAM-TS15) (ADAMTS-15) (EC 3.4.24.-)	Adamts15	Mus musculus (Mouse)	950
Q4VC17	ATS18_MOUSE	reviewed	A disintegrin and metalloproteinase with thrombospondin motifs 18 (ADAM-TS 18) (ADAM-TS18) (ADAMTS-18) (EC 3.4.24.-)	Adamts18	Mus musculus (Mouse)	1219
O35625	AXIN1_MOUSE	reviewed	Axin-1 (Axis inhibition protein 1) (Protein Fused)	Axin1	Mus musculus (Mouse)	863
Q9CWQ3	ATP23_MOUSE	reviewed	Mitochondrial inner membrane protease ATP23 homolog (EC 3.4.24.-) (XRCC6-binding protein 1)	Atp23	Mus musculus (Mouse)	201
Q99PV8	BC11B_MOUSE	reviewed	B-cell lymphoma/leukemia 11B (BCL-11B) (B-cell CLL/lymphoma 11B) (COUP-TF-interacting protein 2) (Radiation-induced tumor suppressor gene 1 protein) (mRit1)	Bcl11b	Mus musculus (Mouse)	884
O08734	BAK_MOUSE	reviewed	Bcl-2 homologous antagonist/killer (Apoptosis regulator BAK)	Bak1	Mus musculus (Mouse)	209
P22682	CBL_MOUSE	reviewed	E3 ubiquitin-protein ligase CBL (EC 2.3.2.27) (Casitas B-lineage lymphoma proto-oncogene) (Proto-oncogene c-Cbl) (RING-type E3 ubiquitin transferase CBL) (Signal transduction protein CBL)	Cbl	Mus musculus (Mouse)	913
Q8BMJ7	CGRF1_MOUSE	reviewed	Cell growth regulator with RING finger domain protein 1 (Cell growth regulatory gene 19 protein)	Cgrrf1	Mus musculus (Mouse)	332
Q8R0I0	ACE2_MOUSE	reviewed	Angiotensin-converting enzyme 2 (EC 3.4.17.23) (ACE-related carboxypeptidase) (EC 3.4.17.-) [Cleaved into: Processed angiotensin-converting enzyme 2]	Ace2	Mus musculus (Mouse)	805
P12023	A4_MOUSE	reviewed	Amyloid-beta A4 protein (ABPP) (APP) (Alzheimer disease amyloid A4 protein homolog) (Amyloid precursor protein) (Amyloid-beta precursor protein) (Amyloidogenic glycoprotein) (AG) [Cleaved into: N-APP; Soluble APP-alpha (S-APP-alpha); Soluble APP-beta (S-APP-beta); C99 (APP-C99) (Beta-secretase C-terminal fragment) (Beta-CTF); Amyloid-beta protein 42 (Abeta42) (Beta-APP42); Amyloid-beta protein 40…	App	Mus musculus (Mouse)	770
Q9WVE0	AICDA_MOUSE	reviewed	Single-stranded DNA cytosine deaminase (EC 3.5.4.38) (Activation-induced cytidine deaminase) (AID) (Cytidine aminohydrolase)	Aicda	Mus musculus (Mouse)	198
P28474	ADHX_MOUSE	reviewed	Alcohol dehydrogenase class-3 (EC 1.1.1.1) (Alcohol dehydrogenase 2) (Alcohol dehydrogenase 5) (Alcohol dehydrogenase B2) (ADH-B2) (Alcohol dehydrogenase class-III) (Glutathione-dependent formaldehyde dehydrogenase) (FALDH) (FDH) (GSH-FDH) (EC 1.1.1.-) (S-(hydroxymethyl)glutathione dehydrogenase) (EC 1.1.1.284)	Adh5	Mus musculus (Mouse)	374
Q3UHD9	AGAP2_MOUSE	reviewed	Arf-GAP with GTPase, ANK repeat and PH domain-containing protein 2 (AGAP-2) (Centaurin-gamma-1) (Cnt-g1) (Phosphatidylinositol 3-kinase enhancer) (PIKE)	Agap2	Mus musculus (Mouse)	1186
Q925I1	ATAD3_MOUSE	reviewed	ATPase family AAA domain-containing protein 3 (AAA-ATPase TOB3)	Atad3	Mus musculus (Mouse)	591
Q769J6	ATS13_MOUSE	reviewed	A disintegrin and metalloproteinase with thrombospondin motifs 13 (ADAM-TS 13) (ADAM-TS13) (ADAMTS-13) (EC 3.4.24.87) (von Willebrand factor-cleaving protease) (vWF-CP) (vWF-cleaving protease)	Adamts13	Mus musculus (Mouse)	1426
P59511	ATS20_MOUSE	reviewed	A disintegrin and metalloproteinase with thrombospondin motifs 20 (ADAM-TS 20) (ADAM-TS20) (ADAMTS-20) (EC 3.4.24.-)	Adamts20	Mus musculus (Mouse)	1906
P51642	CNTF_MOUSE	reviewed	Ciliary neurotrophic factor (CNTF)	Cntf	Mus musculus (Mouse)	198
P48754	BRCA1_MOUSE	reviewed	Breast cancer type 1 susceptibility protein homolog (EC 2.3.2.27) (RING-type E3 ubiquitin transferase BRCA1)	Brca1	Mus musculus (Mouse)	1812
G5E8P1	BRD1_MOUSE	reviewed	Bromodomain-containing protein 1 (Bromodomain and PHD finger-containing protein 2)	Brd1	Mus musculus (Mouse)	1058
Q8R079	BFAR_MOUSE	reviewed	Bifunctional apoptosis regulator	Bfar	Mus musculus (Mouse)	450
A2AUY4	BAZ2B_MOUSE	reviewed	Bromodomain adjacent to zinc finger domain protein 2B	Baz2b	Mus musculus (Mouse)	2123
O35914	BNC1_MOUSE	reviewed	Zinc finger protein basonuclin-1	Bnc1	Mus musculus (Mouse)	961
Q64444	CAH4_MOUSE	reviewed	Carbonic anhydrase 4 (EC 4.2.1.1) (Carbonate dehydratase IV) (Carbonic anhydrase IV) (CA-IV)	Ca4	Mus musculus (Mouse)	305
Q3THG9	AASD1_MOUSE	reviewed	Alanyl-tRNA editing protein Aarsd1 (Alanyl-tRNA deacylase alaX) (AlaX) (AlaXp-II) (Alanyl-tRNA synthetase domain-containing protein 1)	Aarsd1	Mus musculus (Mouse)	412
Q9QYY9	ADH4_MOUSE	reviewed	All-trans-retinol dehydrogenase [NAD(+)] ADH4 (EC 1.1.1.105) (ADH2) (Alcohol dehydrogenase 4) (Alcohol dehydrogenase class II) (Alcohol dehydrogenase II)	Adh4	Mus musculus (Mouse)	377
Q9JI76	ADA21_MOUSE	reviewed	Disintegrin and metalloproteinase domain-containing protein 21 (ADAM 21) (EC 3.4.24.-) (Disintegrin and metalloproteinase domain-containing protein 31) (ADAM 31)	Adam21	Mus musculus (Mouse)	729
Q91X20	ASH2L_MOUSE	reviewed	Set1/Ash2 histone methyltransferase complex subunit ASH2 (ASH2-like protein)	Ash2l	Mus musculus (Mouse)	623
P59509	ATS19_MOUSE	reviewed	A disintegrin and metalloproteinase with thrombospondin motifs 19 (ADAM-TS 19) (ADAM-TS19) (ADAMTS-19) (EC 3.4.24.-)	Adamts19	Mus musculus (Mouse)	1210
Q8C9W3	ATS2_MOUSE	reviewed	A disintegrin and metalloproteinase with thrombospondin motifs 2 (ADAM-TS 2) (ADAM-TS2) (ADAMTS-2) (EC 3.4.24.14) (Procollagen I N-proteinase) (PC I-NP) (Procollagen I/II amino propeptide-processing enzyme) (Procollagen N-endopeptidase) (pNPI)	Adamts2	Mus musculus (Mouse)	1213
Q9R001	ATS5_MOUSE	reviewed	A disintegrin and metalloproteinase with thrombospondin motifs 5 (ADAM-TS 5) (ADAM-TS5) (ADAMTS-5) (EC 3.4.24.-) (ADMP-2) (Aggrecanase-2) (Implantin)	Adamts5	Mus musculus (Mouse)	930
Q05722	CO9A1_MOUSE	reviewed	Collagen alpha-1(IX) chain	Col9a1	Mus musculus (Mouse)	921
Q64446	ATP7B_MOUSE	reviewed	Copper-transporting ATPase 2 (EC 7.2.2.8) (Copper pump 2) (Wilson disease-associated protein homolog)	Atp7b	Mus musculus (Mouse)	1462
A2AWP0	BIRC7_MOUSE	reviewed	Baculoviral IAP repeat-containing protein 7 (EC 2.3.2.27) (Livin) (RING-type E3 ubiquitin transferase BIRC7) [Cleaved into: Baculoviral IAP repeat-containing protein 7 30 kDa subunit (Truncated livin) (p30-Livin) (tLivin)]	Birc7	Mus musculus (Mouse)	285
P41183	BCL6_MOUSE	reviewed	B-cell lymphoma 6 protein homolog	Bcl6	Mus musculus (Mouse)	707
P98063	BMP1_MOUSE	reviewed	Bone morphogenetic protein 1 (BMP-1) (EC 3.4.24.19) (Mammalian tolloid protein) (mTld) (Procollagen C-proteinase) (PCP)	Bmp1	Mus musculus (Mouse)	991
Q9JLG8	CAN15_MOUSE	reviewed	Calpain-15 (EC 3.4.22.-) (Small optic lobes homolog)	Capn15	Mus musculus (Mouse)	1095
Q8BL65	ABLM2_MOUSE	reviewed	Actin-binding LIM protein 2 (abLIM-2) (Actin-binding LIM protein family member 2)	Ablim2	Mus musculus (Mouse)	612
Q9D099	ACER3_MOUSE	reviewed	Alkaline ceramidase 3 (AlkCDase 3) (Alkaline CDase 3) (EC 3.5.1.-) (EC 3.5.1.23) (Alkaline phytoceramidase) (aPHC)	Acer3	Mus musculus (Mouse)	267
Q8CHC8	ADNP2_MOUSE	reviewed	Activity-dependent neuroprotector homeobox protein 2 (ADNP homeobox protein 2) (Zinc finger protein 508)	Adnp2	Mus musculus (Mouse)	1165
Q8VC97	BUP1_MOUSE	reviewed	Beta-ureidopropionase (EC 3.5.1.6) (Beta-alanine synthase) (N-carbamoyl-beta-alanine amidohydrolase)	Upb1	Mus musculus (Mouse)	393
Q6PDK8	DTX4_MOUSE	reviewed	E3 ubiquitin-protein ligase DTX4 (EC 2.3.2.27) (Protein deltex-4) (Deltex4) (RING-type E3 ubiquitin transferase DTX4)	Dtx4	Mus musculus (Mouse)	616
Q8C7D2	CRBN_MOUSE	reviewed	Protein cereblon (Protein PiL)	Crbn	Mus musculus (Mouse)	445
Q9QXK7	CPSF3_MOUSE	reviewed	Cleavage and polyadenylation specificity factor subunit 3 (EC 3.1.27.-) (Cleavage and polyadenylation specificity factor 73 kDa subunit) (CPSF 73 kDa subunit) (mRNA 3'-end-processing endonuclease CPSF-73)	Cpsf3	Mus musculus (Mouse)	684
P23927	CRYAB_MOUSE	reviewed	Alpha-crystallin B chain (Alpha(B)-crystallin) (P23)	Cryab	Mus musculus (Mouse)	175
Q80YR6	CTIP_MOUSE	reviewed	DNA endonuclease RBBP8 (EC 3.1.-.-) (CtBP-interacting protein) (CtIP) (Retinoblastoma-binding protein 8) (RBBP-8) (Retinoblastoma-interacting protein and myosin-like) (RIM) (Sporulation in the absence of SPO11 protein 2 homolog) (SAE2)	Rbbp8	Mus musculus (Mouse)	893
Q9D7Z6	CLCA1_MOUSE	reviewed	Calcium-activated chloride channel regulator 1 (EC 3.4.-.-) (Calcium-activated chloride channel family member 3) (mCLCA3) (Protein gob-5)	Clca1	Mus musculus (Mouse)	913
Q8BG22	CLCA2_MOUSE	reviewed	Calcium-activated chloride channel regulator 2 (EC 3.4.-.-) (Calcium-activated chloride channel family member 5) (mCLCA5)	Clca2	Mus musculus (Mouse)	942
O89001	CBPD_MOUSE	reviewed	Carboxypeptidase D (EC 3.4.17.22) (Metallocarboxypeptidase D) (gp180)	Cpd	Mus musculus (Mouse)	1377
Q810L3	CHFR_MOUSE	reviewed	E3 ubiquitin-protein ligase CHFR (EC 2.3.2.27) (Checkpoint with forkhead and RING finger domains protein) (RING-type E3 ubiquitin transferase CHFR)	Chfr	Mus musculus (Mouse)	664
O54826	AF10_MOUSE	reviewed	Protein AF-10	Mllt10	Mus musculus (Mouse)	1068
P97802	ANG3_MOUSE	reviewed	Angiogenin-3 (EC 3.1.27.-) (Angiogenin-related protein 2) (EF-5)	Ang3	Mus musculus (Mouse)	145
Q9DCL2	CIA2A_MOUSE	reviewed	Cytosolic iron-sulfur assembly component 2A (MIP18 family protein FAM96A)	Ciao2a	Mus musculus (Mouse)	160
P28028	BRAF_MOUSE	reviewed	Serine/threonine-protein kinase B-raf (EC 2.7.11.1) (Proto-oncogene B-Raf)	Braf	Mus musculus (Mouse)	751
Q6P8K8	CBPA4_MOUSE	reviewed	Carboxypeptidase A4 (EC 3.4.17.-)	Cpa4	Mus musculus (Mouse)	420
Q6ZQK5	ACAP2_MOUSE	reviewed	Arf-GAP with coiled-coil, ANK repeat and PH domain-containing protein 2 (Centaurin-beta-2) (Cnt-b2)	Acap2	Mus musculus (Mouse)	770
Q6PDQ2	CHD4_MOUSE	reviewed	Chromodomain-helicase-DNA-binding protein 4 (CHD-4) (EC 3.6.4.12)	Chd4	Mus musculus (Mouse)	1915
P56389	CDD_MOUSE	reviewed	Cytidine deaminase (EC 3.5.4.5) (Cytidine aminohydrolase)	Cda	Mus musculus (Mouse)	146
Q99KK7	DPP3_MOUSE	reviewed	Dipeptidyl peptidase 3 (EC 3.4.14.4) (Dipeptidyl aminopeptidase III) (Dipeptidyl arylamidase III) (Dipeptidyl peptidase III) (DPP III) (Enkephalinase B)	Dpp3	Mus musculus (Mouse)	738
Q9DCT8	CRIP2_MOUSE	reviewed	Cysteine-rich protein 2 (CRP-2) (Heart LIM protein)	Crip2	Mus musculus (Mouse)	208
P56546	CTBP2_MOUSE	reviewed	C-terminal-binding protein 2 (CtBP2)	Ctbp2	Mus musculus (Mouse)	445
O35598	ADA10_MOUSE	reviewed	Disintegrin and metalloproteinase domain-containing protein 10 (ADAM 10) (EC 3.4.24.81) (Kuzbanian protein homolog) (Mammalian disintegrin-metalloprotease) (CD antigen CD156c)	Adam10	Mus musculus (Mouse)	749
Q8C4A5	ASXL3_MOUSE	reviewed	Putative Polycomb group protein ASXL3 (Additional sex combs-like protein 3)	Asxl3	Mus musculus (Mouse)	2259
Q91WS4	BHMT2_MOUSE	reviewed	S-methylmethionine--homocysteine S-methyltransferase BHMT2 (SMM-hcy methyltransferase) (EC 2.1.1.10) (Betaine--homocysteine S-methyltransferase 2)	Bhmt2	Mus musculus (Mouse)	363
P16015	CAH3_MOUSE	reviewed	Carbonic anhydrase 3 (EC 4.2.1.1) (Carbonate dehydratase III) (Carbonic anhydrase III) (CA-III)	Ca3	Mus musculus (Mouse)	260
Q99J78	DEFI8_MOUSE	reviewed	Differentially expressed in FDCP 8 (DEF-8)	Def8	Mus musculus (Mouse)	448
Q91XC0	AJUBA_MOUSE	reviewed	LIM domain-containing protein ajuba	Ajuba	Mus musculus (Mouse)	547
Q3TPE9	ANKY2_MOUSE	reviewed	Ankyrin repeat and MYND domain-containing protein 2	Ankmy2	Mus musculus (Mouse)	440
P97504	BMX_MOUSE	reviewed	Cytoplasmic tyrosine-protein kinase BMX (EC 2.7.10.2) (Bone marrow tyrosine kinase gene in chromosome X protein homolog)	Bmx	Mus musculus (Mouse)	651
Q9QYE3	BC11A_MOUSE	reviewed	B-cell lymphoma/leukemia 11A (BCL-11A) (B-cell CLL/lymphoma 11A) (COUP-TF-interacting protein 1) (Ecotropic viral integration site 9 protein) (EVI-9)	Bcl11a	Mus musculus (Mouse)	773
Q9CWL2	CASZ1_MOUSE	reviewed	Zinc finger protein castor homolog 1 (Castor-related protein)	Casz1	Mus musculus (Mouse)	1761
O35646	CAN6_MOUSE	reviewed	Calpain-6	Capn6	Mus musculus (Mouse)	641
P53566	CEBPA_MOUSE	reviewed	CCAAT/enhancer-binding protein alpha (C/EBP alpha)	Cebpa	Mus musculus (Mouse)	359
Q8BMD5	CDAC1_MOUSE	reviewed	Cytidine and dCMP deaminase domain-containing protein 1 (EC 3.5.4.5) (Cytidine deaminase)	Cdadc1	Mus musculus (Mouse)	523
Q60875	ARHG2_MOUSE	reviewed	Rho guanine nucleotide exchange factor 2 (Guanine nucleotide exchange factor H1) (GEF-H1) (LBC'S first cousin) (Lymphoid blast crisis-like 1) (Oncogene LFC) (Rhobin)	Arhgef2	Mus musculus (Mouse)	985
P16406	AMPE_MOUSE	reviewed	Glutamyl aminopeptidase (EAP) (EC 3.4.11.7) (Aminopeptidase A) (AP-A) (BP-1/6C3 antigen) (CD antigen CD249)	Enpep	Mus musculus (Mouse)	945
Q99MY8	ASH1L_MOUSE	reviewed	Histone-lysine N-methyltransferase ASH1L (EC 2.1.1.359) (EC 2.1.1.367) (ASH1-like protein) (Absent small and homeotic disks protein 1 homolog)	Ash1l	Mus musculus (Mouse)	2958
Q9CTG6	AT132_MOUSE	reviewed	Polyamine-transporting ATPase 13A2 (EC 7.6.2.-)	Atp13a2	Mus musculus (Mouse)	1169
O35490	BHMT1_MOUSE	reviewed	Betaine--homocysteine S-methyltransferase 1 (EC 2.1.1.5)	Bhmt	Mus musculus (Mouse)	407
Q9WVJ3	CBPQ_MOUSE	reviewed	Carboxypeptidase Q (EC 3.4.17.-) (Hematopoietic lineage switch 2) (Plasma glutamate carboxypeptidase)	Cpq	Mus musculus (Mouse)	470
P06332	CD4_MOUSE	reviewed	T-cell surface glycoprotein CD4 (T-cell differentiation antigen L3T4) (T-cell surface antigen T4/Leu-3) (CD antigen CD4)	Cd4	Mus musculus (Mouse)	457
Q78JT3	3HAO_MOUSE	reviewed	3-hydroxyanthranilate 3,4-dioxygenase (EC 1.13.11.6) (3-hydroxyanthranilate oxygenase) (3-HAO) (3-hydroxyanthranilic acid dioxygenase) (HAD)	Haao	Mus musculus (Mouse)	286
O08739	AMPD3_MOUSE	reviewed	AMP deaminase 3 (EC 3.5.4.6) (AMP deaminase H-type) (AMP deaminase isoform E) (Heart-type AMPD)	Ampd3	Mus musculus (Mouse)	766
P16951	ATF2_MOUSE	reviewed	Cyclic AMP-dependent transcription factor ATF-2 (cAMP-dependent transcription factor ATF-2) (Activating transcription factor 2) (MXBP protein) (cAMP response element-binding protein CRE-BP1)	Atf2	Mus musculus (Mouse)	487
Q8R0S1	ATF7_MOUSE	reviewed	Cyclic AMP-dependent transcription factor ATF-7 (cAMP-dependent transcription factor ATF-7) (Activating transcription factor 7) (Transcription factor ATF-A)	Atf7	Mus musculus (Mouse)	413
Q8CDK2	CBPC2_MOUSE	reviewed	Cytosolic carboxypeptidase 2 (EC 3.4.17.-) (ATP/GTP-binding protein-like 2)	Agbl2	Mus musculus (Mouse)	862
P39061	COIA1_MOUSE	reviewed	Collagen alpha-1(XVIII) chain [Cleaved into: Endostatin; Non-collagenous domain 1 (NC1)]	Col18a1	Mus musculus (Mouse)	1774
Q059Y8	DCST1_MOUSE	reviewed	E3 ubiquitin-protein ligase DCST1 (EC 2.3.2.27) (DC-STAMP domain-containing protein 1) (RING-type E3 ubiquitin transferase)	Dcst1	Mus musculus (Mouse)	732
Q9JMC3	DNJA4_MOUSE	reviewed	DnaJ homolog subfamily A member 4 (MmDjA4)	Dnaja4	Mus musculus (Mouse)	397
Q9EQG7	ENPP5_MOUSE	reviewed	Ectonucleotide pyrophosphatase/phosphodiesterase family member 5 (E-NPP 5) (NPP-5) (EC 3.1.-.-)	Enpp5	Mus musculus (Mouse)	477
Q9R1E6	ENPP2_MOUSE	reviewed	Ectonucleotide pyrophosphatase/phosphodiesterase family member 2 (E-NPP 2) (EC 3.1.4.39) (Autotaxin) (Extracellular lysophospholipase D) (LysoPLD)	Enpp2	Mus musculus (Mouse)	862
Q8CDI2	FBX43_MOUSE	reviewed	F-box only protein 43 (Endogenous meiotic inhibitor 2)	Fbxo43	Mus musculus (Mouse)	640
Q8BY35	FGD2_MOUSE	reviewed	FYVE, RhoGEF and PH domain-containing protein 2	Fgd2	Mus musculus (Mouse)	655
Q61602	GLI3_MOUSE	reviewed	Transcriptional activator GLI3 (GLI3 form of 190 kDa) (GLI3-190) (GLI3 full-length protein) (GLI3FL) [Cleaved into: Transcriptional repressor GLI3R (GLI3 C-terminally truncated form) (GLI3 form of 83 kDa) (GLI3-83)]	Gli3	Mus musculus (Mouse)	1583
Q8R534	ADM1B_MOUSE	reviewed	Disintegrin and metalloproteinase domain-containing protein 1b (ADAM 1b) (EC 3.4.24.-) (Fertilin subunit alpha-b)	Adam1b	Mus musculus (Mouse)	806
Q8BVF9	AMZ1_MOUSE	reviewed	Archaemetzincin-1 (EC 3.4.-.-) (Archeobacterial metalloproteinase-like protein 1)	Amz1	Mus musculus (Mouse)	502
Q8CGU1	CACO1_MOUSE	reviewed	Calcium-binding and coiled-coil domain-containing protein 1 (Coiled-coil coactivator protein)	Calcoco1	Mus musculus (Mouse)	691
Q8R3P2	DTX2_MOUSE	reviewed	Probable E3 ubiquitin-protein ligase DTX2 (EC 2.3.2.27) (Protein deltex-2) (Deltex2) (mDTX2) (RING-type E3 ubiquitin transferase DTX2)	Dtx2	Mus musculus (Mouse)	619
Q9QZ41	DBF4A_MOUSE	reviewed	Protein DBF4 homolog A (MuDBF4)	Dbf4	Mus musculus (Mouse)	663
O55070	DNSL3_MOUSE	reviewed	Deoxyribonuclease gamma (DNase gamma) (EC 3.1.21.-) (DNase I homolog protein DHP2) (Deoxyribonuclease I-like 3) (DNase I-like 3) (Liver and spleen DNase) (LS-DNase) (LSD)	Dnase1l3	Mus musculus (Mouse)	310
Q08369	GATA4_MOUSE	reviewed	Transcription factor GATA-4 (GATA-binding factor 4)	Gata4	Mus musculus (Mouse)	441
Q810B6	ANFY1_MOUSE	reviewed	Rabankyrin-5 (Rank-5) (Ankyrin repeat and FYVE domain-containing protein 1) (Ankyrin repeats hooked to a zinc finger motif)	Ankfy1	Mus musculus (Mouse)	1169
Q9Z277	BAZ1B_MOUSE	reviewed	Tyrosine-protein kinase BAZ1B (EC 2.7.10.2) (Bromodomain adjacent to zinc finger domain protein 1B) (Williams syndrome transcription factor homolog) (Williams-Beuren syndrome chromosomal region 9 protein homolog)	Baz1b	Mus musculus (Mouse)	1479
Q99MP8	BRAP_MOUSE	reviewed	BRCA1-associated protein (EC 2.3.2.27) (BRAP2) (Impedes mitogenic signal propagation) (IMP) (RING-type E3 ubiquitin transferase BRAP2)	Brap	Mus musculus (Mouse)	591
Q8VHB5	CAH9_MOUSE	reviewed	Carbonic anhydrase 9 (EC 4.2.1.1) (Carbonate dehydratase IX) (Carbonic anhydrase IX) (CA-IX) (CAIX) (Membrane antigen MN homolog)	Ca9	Mus musculus (Mouse)	437
P50462	CSRP3_MOUSE	reviewed	Cysteine and glycine-rich protein 3 (Cysteine-rich protein 3) (CRP3) (LIM domain protein, cardiac) (Muscle LIM protein)	Csrp3	Mus musculus (Mouse)	194
P31428	DPEP1_MOUSE	reviewed	Dipeptidase 1 (DPEP-1) (EC 3.4.13.19) (Beta-lactamase) (EC 3.5.2.6) (Membrane-bound dipeptidase 1) (MBD-1) (Microsomal dipeptidase) (Renal dipeptidase)	Dpep1	Mus musculus (Mouse)	410
Q8R4X1	ACER1_MOUSE	reviewed	Alkaline ceramidase 1 (AlkCDase 1) (Alkaline CDase 1) (maCER1) (EC 3.5.1.-) (EC 3.5.1.23) (Acylsphingosine deacylase 3) (N-acylsphingosine amidohydrolase 3)	Acer1	Mus musculus (Mouse)	273
Q8K2K6	AGFG1_MOUSE	reviewed	Arf-GAP domain and FG repeat-containing protein 1 (HIV-1 Rev-binding protein homolog) (Nucleoporin-like protein RIP)	Agfg1	Mus musculus (Mouse)	561
O89020	AFAM_MOUSE	reviewed	Afamin (Alpha-albumin) (Alpha-Alb)	Afm	Mus musculus (Mouse)	608
O88737	BSN_MOUSE	reviewed	Protein bassoon	Bsn	Mus musculus (Mouse)	3942
O88282	BCL6B_MOUSE	reviewed	B-cell CLL/lymphoma 6 member B protein (Bcl6-associated zinc finger protein)	Bcl6b	Mus musculus (Mouse)	474
Q09LZ8	CBPC6_MOUSE	reviewed	Cytosolic carboxypeptidase 6 (EC 3.4.17.-) (ATP/GTP-binding protein-like 4)	Agbl4	Mus musculus (Mouse)	540
O88427	CAC1H_MOUSE	reviewed	Voltage-dependent T-type calcium channel subunit alpha-1H (Voltage-gated calcium channel subunit alpha Cav3.2)	Cacna1h	Mus musculus (Mouse)	2365
Q80XD1	CHIO_MOUSE	reviewed	Beta-chimaerin (Beta-chimerin) (Rho GTPase-activating protein 3)	Chn2	Mus musculus (Mouse)	332
Q9QXA1	CYHR1_MOUSE	reviewed	Cysteine and histidine-rich protein 1	Cyhr1	Mus musculus (Mouse)	311
Q9R1C6	DGKE_MOUSE	reviewed	Diacylglycerol kinase epsilon (DAG kinase epsilon) (EC 2.7.1.107) (Diglyceride kinase epsilon) (DGK-epsilon)	Dgke	Mus musculus (Mouse)	564
Q6DYE8	ENPP3_MOUSE	reviewed	Ectonucleotide pyrophosphatase/phosphodiesterase family member 3 (E-NPP 3) (Phosphodiesterase I beta) (PD-Ibeta) (Phosphodiesterase I/nucleotide pyrophosphatase 3) (CD antigen CD203c) [Includes: Alkaline phosphodiesterase I (EC 3.1.4.1); Nucleotide pyrophosphatase (NPPase) (EC 3.6.1.9) (Nucleotide diphosphatase)]	Enpp3	Mus musculus (Mouse)	874
Q5MPP0	FA2H_MOUSE	reviewed	Fatty acid 2-hydroxylase (EC 1.14.18.-) (Fatty acid alpha-hydroxylase)	Fa2h	Mus musculus (Mouse)	372
Q7TSG3	FBX5_MOUSE	reviewed	F-box only protein 5 (Early mitotic inhibitor 1)	Fbxo5	Mus musculus (Mouse)	421
Q9WV35	ABEC2_MOUSE	reviewed	C->U-editing enzyme APOBEC-2 (EC 3.5.4.36) (mRNA(cytosine(6666)) deaminase 2)	Apobec2	Mus musculus (Mouse)	224
Q99J72	ABEC3_MOUSE	reviewed	DNA dC->dU-editing enzyme APOBEC-3 (EC 3.5.4.38) (Apolipoprotein B mRNA-editing complex 3) (Arp3) (CEM-15) (CEM15)	Apobec3	Mus musculus (Mouse)	440
Q61102	ABCB7_MOUSE	reviewed	Iron-sulfur clusters transporter ABCB7, mitochondrial (ATP-binding cassette sub-family B member 7, mitochondrial) (ATP-binding cassette transporter 7) (ABC transporter 7 protein)	Abcb7	Mus musculus (Mouse)	752
Q7TQC5	APTX_MOUSE	reviewed	Aprataxin (EC 3.6.1.71) (EC 3.6.1.72) (Forkhead-associated domain histidine triad-like protein) (FHA-HIT)	Aptx	Mus musculus (Mouse)	342
Q8VCT3	AMPB_MOUSE	reviewed	Aminopeptidase B (AP-B) (EC 3.4.11.6) (Arginine aminopeptidase) (Arginyl aminopeptidase) (Cytosol aminopeptidase IV)	Rnpep	Mus musculus (Mouse)	650
Q9JIB6	BIR1F_MOUSE	reviewed	Baculoviral IAP repeat-containing protein 1f (Neuronal apoptosis inhibitory protein 6)	Naip6	Mus musculus (Mouse)	1403
D3Z3K2	CIP1_MOUSE	reviewed	E3 ubiquitin-protein ligase CCNB1IP1 (EC 2.3.2.27) (Cyclin-B1-interacting protein 1) (RING-type E3 ubiquitin transferase CCNB1IP1)	Ccnb1ip1	Mus musculus (Mouse)	276
P19536	COX5B_MOUSE	reviewed	Cytochrome c oxidase subunit 5B, mitochondrial (Cytochrome c oxidase polypeptide Vb)	Cox5b	Mus musculus (Mouse)	128
P70348	GCM1_MOUSE	reviewed	Chorion-specific transcription factor GCMa (GCM motif protein 1) (mGCM1) (mGCMa) (Glial cells missing homolog 1)	Gcm1	Mus musculus (Mouse)	436
Q920A7	AFG31_MOUSE	reviewed	AFG3-like protein 1 (EC 3.4.24.-)	Afg3l1	Mus musculus (Mouse)	789
Q8R2V5	ADAP2_MOUSE	reviewed	Arf-GAP with dual PH domain-containing protein 2 (Centaurin-alpha-2) (Cnt-a2)	Adap2	Mus musculus (Mouse)	381
Q9R159	ADA25_MOUSE	reviewed	Disintegrin and metalloproteinase domain-containing protein 25 (ADAM 25) (EC 3.4.24.-) (Testase-2)	Adam25	Mus musculus (Mouse)	760
Q64438	ANG2_MOUSE	reviewed	Angiogenin-2 (Angiogenin-related protein)	Ang2	Mus musculus (Mouse)	145
P35991	BTK_MOUSE	reviewed	Tyrosine-protein kinase BTK (EC 2.7.10.2) (Agammaglobulinemia tyrosine kinase) (ATK) (B-cell progenitor kinase) (BPK) (Bruton tyrosine kinase) (Kinase EMB)	Btk	Mus musculus (Mouse)	659
Q91YE5	BAZ2A_MOUSE	reviewed	Bromodomain adjacent to zinc finger domain protein 2A (Transcription termination factor I-interacting protein 5) (TTF-I-interacting protein 5) (Tip5)	Baz2a	Mus musculus (Mouse)	1889
P15089	CBPA3_MOUSE	reviewed	Mast cell carboxypeptidase A (MC-CPA) (EC 3.4.17.1) (Carboxypeptidase A3)	Cpa3	Mus musculus (Mouse)	417
Q9JHS4	CLPX_MOUSE	reviewed	ATP-dependent Clp protease ATP-binding subunit clpX-like, mitochondrial	Clpx	Mus musculus (Mouse)	634
P52431	DPOD1_MOUSE	reviewed	DNA polymerase delta catalytic subunit (EC 2.7.7.7) (3'-5' exodeoxyribonuclease) (EC 3.1.11.-)	Pold1	Mus musculus (Mouse)	1105
Q8CCE9	E4F1_MOUSE	reviewed	Transcription factor E4F1 (EC 2.3.2.27) (E4F transcription factor 1) (Putative E3 ubiquitin-protein ligase E4F1) (RING-type E3 ubiquitin transferase E4F1) (Transcription factor E4F) (Transcription factor phi AP3) (p120E4F)	E4f1	Mus musculus (Mouse)	783
O70585	DTNB_MOUSE	reviewed	Dystrobrevin beta (DTN-B) (mDTN-BDTN-B) (Beta-dystrobrevin)	Dtnb	Mus musculus (Mouse)	659
Q91ZT5	FGD4_MOUSE	reviewed	FYVE, RhoGEF and PH domain-containing protein 4 (Actin filament-binding protein frabin) (FGD1-related F-actin-binding protein)	Fgd4	Mus musculus (Mouse)	766
Q0VDQ9	FEZF1_MOUSE	reviewed	Fez family zinc finger protein 1	Fezf1	Mus musculus (Mouse)	475
Q8BX37	ACP7_MOUSE	reviewed	Acid phosphatase type 7 (EC 3.1.3.2) (Purple acid phosphatase long form)	Acp7	Mus musculus (Mouse)	438
Q9Z0E3	AIRE_MOUSE	reviewed	Autoimmune regulator (Autoimmune polyendocrinopathy candidiasis ectodermal dystrophy protein homolog) (APECED protein homolog)	Aire	Mus musculus (Mouse)	552
B2KF05	BRPF3_MOUSE	reviewed	Bromodomain and PHD finger-containing protein 3	Brpf3	Mus musculus (Mouse)	1204
Q9JHH6	CBPB2_MOUSE	reviewed	Carboxypeptidase B2 (EC 3.4.17.20) (Carboxypeptidase R) (CPR) (Carboxypeptidase U) (CPU) (Thrombin-activable fibrinolysis inhibitor) (TAFI)	Cpb2	Mus musculus (Mouse)	422
P18761	CAH6_MOUSE	reviewed	Carbonic anhydrase 6 (EC 4.2.1.1) (Carbonate dehydratase VI) (Carbonic anhydrase VI) (CA-VI) (Salivary carbonic anhydrase) (Secreted carbonic anhydrase)	Ca6	Mus musculus (Mouse)	317
P67871	CSK2B_MOUSE	reviewed	Casein kinase II subunit beta (CK II beta) (Phosvitin)	Csnk2b	Mus musculus (Mouse)	215
Q8C196	CPSM_MOUSE	reviewed	Carbamoyl-phosphate synthase [ammonia], mitochondrial (EC 6.3.4.16) (Carbamoyl-phosphate synthetase I) (CPSase I)	Cps1	Mus musculus (Mouse)	1500
Q8K4J2	COE4_MOUSE	reviewed	Transcription factor COE4 (Early B-cell factor 4) (EBF-4) (Olf-1/EBF-like 4) (O/E-4) (OE-4)	Ebf4	Mus musculus (Mouse)	599
D3YWQ0	DGKI_MOUSE	reviewed	Diacylglycerol kinase iota (DAG kinase iota) (EC 2.7.1.107)	Dgki	Mus musculus (Mouse)	1071
O88509	DNM3B_MOUSE	reviewed	DNA (cytosine-5)-methyltransferase 3B (Dnmt3b) (EC 2.1.1.37) (DNA methyltransferase MmuIIIB) (DNA MTase MmuIIIB) (M.MmuIIIB)	Dnmt3b	Mus musculus (Mouse)	859
Q9D2N4	DTNA_MOUSE	reviewed	Dystrobrevin alpha (DTN-A) (Alpha-dystrobrevin)	Dtna	Mus musculus (Mouse)	746
Q9DBR0	AKAP8_MOUSE	reviewed	A-kinase anchor protein 8 (AKAP-8) (A-kinase anchor protein 95 kDa) (AKAP 95)	Akap8	Mus musculus (Mouse)	687
Q61824	ADA12_MOUSE	reviewed	Disintegrin and metalloproteinase domain-containing protein 12 (ADAM 12) (EC 3.4.24.-) (Meltrin-alpha)	Adam12	Mus musculus (Mouse)	903
Q5U464	ASAP3_MOUSE	reviewed	Arf-GAP with SH3 domain, ANK repeat and PH domain-containing protein 3 (Development and differentiation-enhancing factor-like 1)	Asap3	Mus musculus (Mouse)	904
Q80TQ2	CYLD_MOUSE	reviewed	Ubiquitin carboxyl-terminal hydrolase CYLD (EC 3.4.19.12) (Deubiquitinating enzyme CYLD) (Ubiquitin thioesterase CYLD) (Ubiquitin-specific-processing protease CYLD)	Cyld	Mus musculus (Mouse)	952
Q8CIM3	D2HDH_MOUSE	reviewed	D-2-hydroxyglutarate dehydrogenase, mitochondrial (EC 1.1.99.-)	D2hgdh	Mus musculus (Mouse)	535
Q6P5E8	DGKQ_MOUSE	reviewed	Diacylglycerol kinase theta (DAG kinase theta) (EC 2.7.1.107) (Diglyceride kinase theta) (DGK-theta)	Dgkq	Mus musculus (Mouse)	934
Q8C255	DPEP2_MOUSE	reviewed	Dipeptidase 2 (EC 3.4.13.19) (Membrane-bound dipeptidase 2) (MBD-2)	Dpep2	Mus musculus (Mouse)	478
Q9QX66	DPF1_MOUSE	reviewed	Zinc finger protein neuro-d4 (BRG1-associated factor 45B) (BAF45B) (D4, zinc and double PHD fingers family 1)	Dpf1	Mus musculus (Mouse)	387
Q8K0W9	DPH3_MOUSE	reviewed	DPH3 homolog (CSL-type zinc finger-containing protein 2) (DelGEF-interacting protein 1) (DelGIP1)	Dph3	Mus musculus (Mouse)	82
P60003	ELOF1_MOUSE	reviewed	Transcription elongation factor 1 homolog	Elof1	Mus musculus (Mouse)	83
P23772	GATA3_MOUSE	reviewed	Trans-acting T-cell-specific transcription factor GATA-3 (GATA-binding factor 3)	Gata3	Mus musculus (Mouse)	443
Q9Z1K5	ARI1_MOUSE	reviewed	E3 ubiquitin-protein ligase ARIH1 (EC 2.3.2.31) (Protein ariadne-1 homolog) (ARI-1) (RING-type E3 ubiquitin transferase ARIH1) (UbcH7-binding protein) (UbcM4-interacting protein 77) (Ubiquitin-conjugating enzyme E2-binding protein 1)	Arih1	Mus musculus (Mouse)	555
Q99M87	DNJA3_MOUSE	reviewed	DnaJ homolog subfamily A member 3, mitochondrial (DnaJ protein Tid-1) (mTid-1) (Tumorous imaginal discs protein Tid56 homolog)	Dnaja3	Mus musculus (Mouse)	480
Q05AA6	DRP2_MOUSE	reviewed	Dystrophin-related protein 2 (DRP-2)	Drp2	Mus musculus (Mouse)	957
P97447	FHL1_MOUSE	reviewed	Four and a half LIM domains protein 1 (FHL-1) (KyoT) (RBP-associated molecule 14-1) (RAM14-1) (Skeletal muscle LIM-protein 1) (SLIM) (SLIM-1)	Fhl1	Mus musculus (Mouse)	280
O70433	FHL2_MOUSE	reviewed	Four and a half LIM domains protein 2 (FHL-2) (Skeletal muscle LIM-protein 3) (SLIM-3)	Fhl2	Mus musculus (Mouse)	279
Q8K4G5	ABLM1_MOUSE	reviewed	Actin-binding LIM protein 1 (abLIM-1) (Actin-binding LIM protein family member 1)	Ablim1	Mus musculus (Mouse)	861
Q6P6J0	ADAT2_MOUSE	reviewed	tRNA-specific adenosine deaminase 2 (EC 3.5.4.33) (Deaminase domain-containing protein 1) (tRNA-specific adenosine-34 deaminase subunit ADAT2)	Adat2	Mus musculus (Mouse)	191
Q6P9S1	ATMIN_MOUSE	reviewed	ATM interactor (ATM/ATR-substrate CHK2-interacting zinc finger protein) (ASCIZ)	Atmin	Mus musculus (Mouse)	818
Q9QWK5	BIR1A_MOUSE	reviewed	Baculoviral IAP repeat-containing protein 1a (Neuronal apoptosis inhibitory protein 1)	Naip1	Mus musculus (Mouse)	1403
P14211	CALR_MOUSE	reviewed	Calreticulin (CRP55) (Calregulin) (Endoplasmic reticulum resident protein 60) (ERp60) (HACBP)	Calr	Mus musculus (Mouse)	416
Q8R4V4	CBPZ_MOUSE	reviewed	Carboxypeptidase Z (CPZ) (EC 3.4.17.-)	Cpz	Mus musculus (Mouse)	654
Q8CDP0	CBPC3_MOUSE	reviewed	Cytosolic carboxypeptidase 3 (EC 3.4.17.-) (ATP/GTP-binding protein-like 3)	Agbl3	Mus musculus (Mouse)	1006
Q8CI85	CAH12_MOUSE	reviewed	Carbonic anhydrase 12 (EC 4.2.1.1) (Carbonate dehydratase XII) (Carbonic anhydrase XII) (CA-XII)	Ca12	Mus musculus (Mouse)	354
Q9D1P4	CHRD1_MOUSE	reviewed	Cysteine and histidine-rich domain-containing protein 1 (CHORD domain-containing protein 1) (CHORD-containing protein 1) (Chp-1) (Protein morgana)	Chordc1	Mus musculus (Mouse)	331
Q61503	5NTD_MOUSE	reviewed	5'-nucleotidase (5'-NT) (EC 3.1.3.5) (Ecto-5'-nucleotidase) (CD antigen CD73)	Nt5e	Mus musculus (Mouse)	576
P00329	ADH1_MOUSE	reviewed	Alcohol dehydrogenase 1 (EC 1.1.1.1) (ADH-A2) (Alcohol dehydrogenase A subunit)	Adh1	Mus musculus (Mouse)	375
P58242	ASM3B_MOUSE	reviewed	Acid sphingomyelinase-like phosphodiesterase 3b (ASM-like phosphodiesterase 3b) (EC 3.1.4.-)	Smpdl3b	Mus musculus (Mouse)	456
Q6Q473	CLA4A_MOUSE	reviewed	Calcium-activated chloride channel regulator 4A (EC 3.4.-.-) (Calcium-activated chloride channel regulator 6) (mClca6) [Cleaved into: Calcium-activated chloride channel regulator 4A, 110 kDa form; Calcium-activated chloride channel regulator 4A, 30 kDa form]	Clca4a	Mus musculus (Mouse)	924
Q69Z28	ATS16_MOUSE	reviewed	A disintegrin and metalloproteinase with thrombospondin motifs 16 (ADAM-TS 16) (ADAM-TS16) (ADAMTS-16) (EC 3.4.24.-)	Adamts16	Mus musculus (Mouse)	1222
P97857	ATS1_MOUSE	reviewed	A disintegrin and metalloproteinase with thrombospondin motifs 1 (ADAM-TS 1) (ADAM-TS1) (ADAMTS-1) (EC 3.4.24.-)	Adamts1	Mus musculus (Mouse)	968
Q8BNJ2	ATS4_MOUSE	reviewed	A disintegrin and metalloproteinase with thrombospondin motifs 4 (ADAM-TS 4) (ADAM-TS4) (ADAMTS-4) (EC 3.4.24.82) (Aggrecanase-1)	Adamts4	Mus musculus (Mouse)	833
Q68SA9	ATS7_MOUSE	reviewed	A disintegrin and metalloproteinase with thrombospondin motifs 7 (ADAM-TS 7) (ADAM-TS7) (ADAMTS-7) (EC 3.4.24.-) (COMPase)	Adamts7	Mus musculus (Mouse)	1657
P57110	ATS8_MOUSE	reviewed	A disintegrin and metalloproteinase with thrombospondin motifs 8 (ADAM-TS 8) (ADAM-TS8) (ADAMTS-8) (EC 3.4.24.-) (METH-2)	Adamts8	Mus musculus (Mouse)	905
Q62210	BIRC2_MOUSE	reviewed	Baculoviral IAP repeat-containing protein 2 (EC 2.3.2.27) (Cellular inhibitor of apoptosis 1) (C-IAP1) (Inhibitor of apoptosis protein 2) (mIAP2) (RING-type E3 ubiquitin transferase BIRC2)	Birc2	Mus musculus (Mouse)	612
P12658	CALB1_MOUSE	reviewed	Calbindin (Calbindin D28) (D-28K) (PCD-29) (Spot 35 protein) (Vitamin D-dependent calcium-binding protein, avian-type)	Calb1	Mus musculus (Mouse)	261
P07724	ALBU_MOUSE	reviewed	Albumin	Alb	Mus musculus (Mouse)	608
O70445	BARD1_MOUSE	reviewed	BRCA1-associated RING domain protein 1 (BARD-1) (EC 2.3.2.27) (RING-type E3 ubiquitin transferase BARD1)	Bard1	Mus musculus (Mouse)	765
Q3TIW9	ENPP7_MOUSE	reviewed	Ectonucleotide pyrophosphatase/phosphodiesterase family member 7 (E-NPP 7) (NPP-7) (EC 3.1.4.12) (Alkaline sphingomyelin phosphodiesterase) (Intestinal alkaline sphingomyelinase) (Alk-SMase)	Enpp7	Mus musculus (Mouse)	439
P13516	ACOD1_MOUSE	reviewed	Acyl-CoA desaturase 1 (EC 1.14.19.1) (Delta(9)-desaturase 1) (Delta-9 desaturase 1) (Fatty acid desaturase 1) (Stearoyl-CoA desaturase 1)	Scd1	Mus musculus (Mouse)	355
O35674	ADA19_MOUSE	reviewed	Disintegrin and metalloproteinase domain-containing protein 19 (ADAM 19) (EC 3.4.24.-) (Meltrin-beta)	Adam19	Mus musculus (Mouse)	920
Q9CPX9	APC11_MOUSE	reviewed	Anaphase-promoting complex subunit 11 (APC11) (Cyclosome subunit 11)	Anapc11	Mus musculus (Mouse)	84
Q9D8S3	ARFG3_MOUSE	reviewed	ADP-ribosylation factor GTPase-activating protein 3 (ARF GAP 3)	Arfgap3	Mus musculus (Mouse)	523
Q2KHK3	AMPQ_MOUSE	reviewed	Aminopeptidase Q (AP-Q) (APQ) (EC 3.4.11.-) (Laeverin)	Lvrn	Mus musculus (Mouse)	559
Q64442	DHSO_MOUSE	reviewed	Sorbitol dehydrogenase (SDH) (SORD) (EC 1.1.1.-) (L-iditol 2-dehydrogenase) (EC 1.1.1.14) (Polyol dehydrogenase) (Xylitol dehydrogenase) (XDH) (EC 1.1.1.9)	Sord	Mus musculus (Mouse)	357
Q8C9B9	DIDO1_MOUSE	reviewed	Death-inducer obliterator 1 (DIO-1) (Death-associated transcription factor 1) (DATF-1)	Dido1	Mus musculus (Mouse)	2256
Q9WVF7	DPOE1_MOUSE	reviewed	DNA polymerase epsilon catalytic subunit A (EC 2.7.7.7) (3'-5' exodeoxyribonuclease) (EC 3.1.11.-) (DNA polymerase II subunit A)	Pole	Mus musculus (Mouse)	2283
Q8C008	DZAN1_MOUSE	reviewed	Double zinc ribbon and ankyrin repeat-containing protein 1	Dzank1	Mus musculus (Mouse)	778
Q60813	ADM1A_MOUSE	reviewed	Disintegrin and metalloproteinase domain-containing protein 1a (ADAM 1a) (EC 3.4.24.-) (Fertilin subunit alpha-a)	Adam1a	Mus musculus (Mouse)	791
Q9Z0F8	ADA17_MOUSE	reviewed	Disintegrin and metalloproteinase domain-containing protein 17 (ADAM 17) (EC 3.4.24.86) (TNF-alpha convertase) (TNF-alpha-converting enzyme) (CD antigen CD156b)	Adam17	Mus musculus (Mouse)	827
O54774	AP3D1_MOUSE	reviewed	AP-3 complex subunit delta-1 (AP-3 complex subunit delta) (Adaptor-related protein complex 3 subunit delta-1) (Delta-adaptin) (mBLVR1)	Ap3d1	Mus musculus (Mouse)	1199
Q9QWY8	ASAP1_MOUSE	reviewed	Arf-GAP with SH3 domain, ANK repeat and PH domain-containing protein 1 (130 kDa phosphatidylinositol 4,5-bisphosphate-dependent ARF1 GTPase-activating protein) (ADP-ribosylation factor-directed GTPase-activating protein 1) (ARF GTPase-activating protein 1) (Development and differentiation-enhancing factor 1) (DEF-1) (Differentiation-enhancing factor 1) (PIP2-dependent ARF1 GAP)	Asap1	Mus musculus (Mouse)	1147
Q641K1	CBPC1_MOUSE	reviewed	Cytosolic carboxypeptidase 1 (EC 3.4.17.-) (ATP/GTP-binding protein 1) (Nervous system nuclear protein induced by axotomy protein 1)	Agtpbp1	Mus musculus (Mouse)	1218
Q9WU84	CCS_MOUSE	reviewed	Copper chaperone for superoxide dismutase (Superoxide dismutase copper chaperone)	Ccs	Mus musculus (Mouse)	274
Q6DG52	CHUR_MOUSE	reviewed	Protein Churchill	Churc1	Mus musculus (Mouse)	112
P63254	CRIP1_MOUSE	reviewed	Cysteine-rich protein 1 (CRP-1) (Cysteine-rich intestinal protein) (CRIP)	Crip1	Mus musculus (Mouse)	77
Q99MU3	DSRAD_MOUSE	reviewed	Double-stranded RNA-specific adenosine deaminase (DRADA) (EC 3.5.4.37) (RNA adenosine deaminase 1)	Adar	Mus musculus (Mouse)	1178
Q80V91	DTX3_MOUSE	reviewed	Probable E3 ubiquitin-protein ligase DTX3 (EC 2.3.2.27) (Protein deltex-3) (Deltex3) (mDTX3) (RING-type E3 ubiquitin transferase DTX3)	Dtx3	Mus musculus (Mouse)	347
P10404	ENV1_MOUSE	reviewed	MLV-related proviral Env polyprotein [Cleaved into: Surface protein (SU); Transmembrane protein (TM)]		Mus musculus (Mouse)	641
Q80V62	FACD2_MOUSE	reviewed	Fanconi anemia group D2 protein homolog (Protein FACD2)	Fancd2	Mus musculus (Mouse)	1450
Q8JZQ2	AFG32_MOUSE	reviewed	AFG3-like protein 2 (EC 3.4.24.-)	Afg3l2	Mus musculus (Mouse)	802
P97467	AMD_MOUSE	reviewed	Peptidyl-glycine alpha-amidating monooxygenase (PAM) [Includes: Peptidylglycine alpha-hydroxylating monooxygenase (PHM) (EC 1.14.17.3); Peptidyl-alpha-hydroxyglycine alpha-amidating lyase (EC 4.3.2.5) (Peptidylamidoglycolate lyase) (PAL)]	Pam	Mus musculus (Mouse)	979
Q9JLN6	ADA28_MOUSE	reviewed	Disintegrin and metalloproteinase domain-containing protein 28 (ADAM 28) (EC 3.4.24.-) (Thymic epithelial cell-ADAM) (TECADAM)	Adam28	Mus musculus (Mouse)	793
Q3U319	BRE1B_MOUSE	reviewed	E3 ubiquitin-protein ligase BRE1B (BRE1-B) (EC 2.3.2.27) (RING finger protein 40) (RING-type E3 ubiquitin transferase BRE1B)	Rnf40	Mus musculus (Mouse)	1001
P25916	BMI1_MOUSE	reviewed	Polycomb complex protein BMI-1 (Polycomb group RING finger protein 4)	Bmi1	Mus musculus (Mouse)	324
P00920	CAH2_MOUSE	reviewed	Carbonic anhydrase 2 (EC 4.2.1.1) (Carbonate dehydratase II) (Carbonic anhydrase II) (CA-II)	Ca2	Mus musculus (Mouse)	260
A2A8L1	CHD5_MOUSE	reviewed	Chromodomain-helicase-DNA-binding protein 5 (CHD-5) (EC 3.6.4.12) (ATP-dependent helicase CHD5)	Chd5	Mus musculus (Mouse)	1946
Q61488	DHH_MOUSE	reviewed	Desert hedgehog protein (DHH) (HHG-3) [Cleaved into: Desert hedgehog protein N-product; Desert hedgehog protein C-product]	Dhh	Mus musculus (Mouse)	396
Q8BL66	EEA1_MOUSE	reviewed	Early endosome antigen 1	Eea1	Mus musculus (Mouse)	1411
Q8BTJ4	ENPP4_MOUSE	reviewed	Bis(5'-adenosyl)-triphosphatase enpp4 (EC 3.6.1.29) (AP3A hydrolase) (AP3Aase) (Ectonucleotide pyrophosphatase/phosphodiesterase family member 4) (E-NPP 4) (NPP-4)	Enpp4	Mus musculus (Mouse)	456
Q6PAT0	ADAT3_MOUSE	reviewed	Probable inactive tRNA-specific adenosine deaminase-like protein 3 (tRNA-specific adenosine-34 deaminase subunit ADAT3)	Adat3	Mus musculus (Mouse)	349
Q8C0W1	ANMY1_MOUSE	reviewed	Ankyrin repeat and MYND domain-containing protein 1	Ankmy1	Mus musculus (Mouse)	906
Q5DTM8	BRE1A_MOUSE	reviewed	E3 ubiquitin-protein ligase BRE1A (BRE1-A) (EC 2.3.2.27) (RING finger protein 20) (RING-type E3 ubiquitin transferase BRE1A)	Rnf20	Mus musculus (Mouse)	973
O88700	BLM_MOUSE	reviewed	Bloom syndrome protein homolog (mBLM) (EC 3.6.4.12) (RecQ helicase homolog)	Blm	Mus musculus (Mouse)	1416
Q09M02	CBPC5_MOUSE	reviewed	Cytosolic carboxypeptidase-like protein 5 (EC 3.4.17.-) (ATP/GTP-binding protein-like 5)	Agbl5	Mus musculus (Mouse)	886
P28651	CAH8_MOUSE	reviewed	Carbonic anhydrase-related protein (CARP) (Carbonic anhydrase VIII) (CA-VIII)	Ca8	Mus musculus (Mouse)	291
Q9D6N1	CAH13_MOUSE	reviewed	Carbonic anhydrase 13 (EC 4.2.1.1) (Carbonate dehydratase XIII) (Carbonic anhydrase XIII) (CA-XIII)	Ca13	Mus musculus (Mouse)	262
P01731	CD8A_MOUSE	reviewed	T-cell surface glycoprotein CD8 alpha chain (T-cell surface glycoprotein Lyt-2) (CD antigen CD8a)	Cd8a	Mus musculus (Mouse)	247
P28033	CEBPB_MOUSE	reviewed	CCAAT/enhancer-binding protein beta (C/EBP beta) (AGP/EBP) (Interleukin-6-dependent-binding protein) (IL-6DBP) (Liver-enriched transcriptional activator) (LAP)	Cebpb	Mus musculus (Mouse)	296
P39689	CDN1A_MOUSE	reviewed	Cyclin-dependent kinase inhibitor 1 (CDK-interacting protein 1) (Melanoma differentiation-associated protein) (p21)	Cdkn1a	Mus musculus (Mouse)	159
Q8BUG2	CNDP1_MOUSE	reviewed	Beta-Ala-His dipeptidase (EC 3.4.13.20) (CNDP dipeptidase 1) (Carnosine dipeptidase 1)	Cndp1	Mus musculus (Mouse)	492
Q80YA7	DPP8_MOUSE	reviewed	Dipeptidyl peptidase 8 (DP8) (EC 3.4.14.5) (Dipeptidyl peptidase VIII) (DPP VIII)	Dpp8	Mus musculus (Mouse)	892
Q8BMD2	DZIP1_MOUSE	reviewed	Zinc finger protein DZIP1 (DAZ-interacting protein 1 homolog)	Dzip1	Mus musculus (Mouse)	852
Q8R3P0	ACY2_MOUSE	reviewed	Aspartoacylase (EC 3.5.1.15) (Aminoacylase-2) (ACY-2)	Aspa	Mus musculus (Mouse)	312
Q99JW2	ACY1_MOUSE	reviewed	Aminoacylase-1 (ACY-1) (EC 3.5.1.14) (N-acyl-L-amino-acid amidohydrolase)	Acy1	Mus musculus (Mouse)	408
Q80UU1	ANKZ1_MOUSE	reviewed	Ankyrin repeat and zinc finger domain-containing protein 1	Ankzf1	Mus musculus (Mouse)	748
Q04519	ASM_MOUSE	reviewed	Sphingomyelin phosphodiesterase (EC 3.1.4.12) (Acid sphingomyelinase) (ASMase)	Smpd1	Mus musculus (Mouse)	627
Q9CXS4	CENPV_MOUSE	reviewed	Centromere protein V (CENP-V) (Proline-rich protein 6)	Cenpv	Mus musculus (Mouse)	252
Q922J3	CLIP1_MOUSE	reviewed	CAP-Gly domain-containing linker protein 1 (Cytoplasmic linker protein 170) (CLIP-170) (Restin)	Clip1	Mus musculus (Mouse)	1391
P43135	COT2_MOUSE	reviewed	COUP transcription factor 2 (COUP-TF2) (Apolipoprotein AI regulatory protein 1) (ARP-1) (COUP transcription factor II) (COUP-TF II) (Nuclear receptor subfamily 2 group F member 2)	Nr2f2	Mus musculus (Mouse)	414
Q6Q899	DDX58_MOUSE	reviewed	Antiviral innate immune response receptor RIG-I (DEAD box protein 58) (Probable ATP-dependent RNA helicase DDX58) (EC 3.6.4.13) (RIG-I-like receptor 1) (RLR-1) (Retinoic acid-inducible gene 1 protein) (RIG-1) (Retinoic acid-inducible gene I protein) (RIG-I)	Ddx58	Mus musculus (Mouse)	926
Q9QXS6	DREB_MOUSE	reviewed	Drebrin (Developmentally-regulated brain protein)	Dbn1	Mus musculus (Mouse)	706
Q9R049	AMFR_MOUSE	reviewed	E3 ubiquitin-protein ligase AMFR (EC 2.3.2.36) (Autocrine motility factor receptor) (AMF receptor) (RING-type E3 ubiquitin transferase AMFR)	Amfr	Mus musculus (Mouse)	643
Q922H1	ANM3_MOUSE	reviewed	Protein arginine N-methyltransferase 3 (EC 2.1.1.-) (Heterogeneous nuclear ribonucleoprotein methyltransferase-like protein 3)	Prmt3	Mus musculus (Mouse)	532
P59598	ASXL1_MOUSE	reviewed	Polycomb group protein ASXL1 (Additional sex combs-like protein 1)	Asxl1	Mus musculus (Mouse)	1514
Q9WTZ9	BEX3_MOUSE	reviewed	Protein BEX3 (Brain-expressed X-linked protein 3 homolog) (Nerve growth factor receptor-associated protein 1) (p75NTR-associated cell death executor)	Bex3	Mus musculus (Mouse)	124
Q924Y0	BODG_MOUSE	reviewed	Gamma-butyrobetaine dioxygenase (EC 1.14.11.1) (Gamma-butyrobetaine hydroxylase) (Gamma-BBH) (Gamma-butyrobetaine,2-oxoglutarate dioxygenase)	Bbox1	Mus musculus (Mouse)	387
Q80XL1	CBLC_MOUSE	reviewed	E3 ubiquitin-protein ligase CBL-C (EC 2.3.2.27) (RING-type E3 ubiquitin transferase CBL-C) (SH3-binding protein CBL-3) (SH3-binding protein CBL-C) (Signal transduction protein CBL-C)	Cblc	Mus musculus (Mouse)	496
P23589	CAH5A_MOUSE	reviewed	Carbonic anhydrase 5A, mitochondrial (EC 4.2.1.1) (Carbonate dehydratase VA) (CA Y) (Carbonic anhydrase VA) (CA-VA)	Ca5a	Mus musculus (Mouse)	299
Q9R0G6	COMP_MOUSE	reviewed	Cartilage oligomeric matrix protein (COMP)	Comp	Mus musculus (Mouse)	755
Q8BHG2	CZIB_MOUSE	reviewed	CXXC motif containing zinc binding protein (UPF0587 protein C1orf123 homolog)	Czib	Mus musculus (Mouse)	160
Q9CWR8	DNM3L_MOUSE	reviewed	DNA (cytosine-5)-methyltransferase 3-like	Dnmt3l	Mus musculus (Mouse)	421
Q3V1D3	AMPD1_MOUSE	reviewed	AMP deaminase 1 (EC 3.5.4.6) (AMP deaminase isoform M) (Myoadenylate deaminase)	Ampd1	Mus musculus (Mouse)	745
O08863	BIRC3_MOUSE	reviewed	Baculoviral IAP repeat-containing protein 3 (EC 2.3.2.27) (Cellular inhibitor of apoptosis 2) (C-IAP2) (Inhibitor of apoptosis protein 1) (mIAP1) (RING-type E3 ubiquitin transferase BIRC3)	Birc3	Mus musculus (Mouse)	600
Q99N23	CAH15_MOUSE	reviewed	Carbonic anhydrase 15 (EC 4.2.1.1) (Carbonate dehydratase XV) (Carbonic anhydrase XV) (CA-XV)	Ca15	Mus musculus (Mouse)	324
P24622	CRYAA_MOUSE	reviewed	Alpha-crystallin A chain	Cryaa	Mus musculus (Mouse)	196
Q61164	CTCF_MOUSE	reviewed	Transcriptional repressor CTCF (11-zinc finger protein) (CCCTC-binding factor) (CTCFL paralog)	Ctcf	Mus musculus (Mouse)	736
P11531	DMD_MOUSE	reviewed	Dystrophin	Dmd	Mus musculus (Mouse)	3678
Q69ZX8	ABLM3_MOUSE	reviewed	Actin-binding LIM protein 3 (abLIM-3) (Actin-binding LIM protein family member 3)	Ablim3	Mus musculus (Mouse)	682
Q80SY6	ADAL_MOUSE	reviewed	Adenosine deaminase-like protein (EC 3.5.4.-)	Adal	Mus musculus (Mouse)	360
Q4LDD4	ARAP1_MOUSE	reviewed	Arf-GAP with Rho-GAP domain, ANK repeat and PH domain-containing protein 1 (Centaurin-delta-2) (Cnt-d2)	Arap1	Mus musculus (Mouse)	1452
Q9Z1T1	AP3B1_MOUSE	reviewed	AP-3 complex subunit beta-1 (Adaptor protein complex AP-3 subunit beta-1) (Adaptor-related protein complex 3 subunit beta-1) (Beta-3A-adaptin) (Clathrin assembly protein complex 3 beta-1 large chain)	Ap3b1	Mus musculus (Mouse)	1105
P97449	AMPN_MOUSE	reviewed	Aminopeptidase N (AP-N) (mAPN) (EC 3.4.11.2) (Alanyl aminopeptidase) (Aminopeptidase M) (AP-M) (Membrane protein p161) (Microsomal aminopeptidase) (CD antigen CD13)	Anpep	Mus musculus (Mouse)	966
Q6HA09	ASTL_MOUSE	reviewed	Astacin-like metalloendopeptidase (EC 3.4.-.-) (Oocyte astacin) (Ovastacin) (Sperm acrosomal SLLP1-binding protein)	Astl	Mus musculus (Mouse)	435
O70201	BIRC5_MOUSE	reviewed	Baculoviral IAP repeat-containing protein 5 (Apoptosis inhibitor 4) (Apoptosis inhibitor survivin) (TIAP)	Birc5	Mus musculus (Mouse)	140
Q8BMQ3	BNC2_MOUSE	reviewed	Zinc finger protein basonuclin-2	Bnc2	Mus musculus (Mouse)	1127
P49025	CTRO_MOUSE	reviewed	Citron Rho-interacting kinase (CRIK) (EC 2.7.11.1) (Rho-interacting, serine/threonine-protein kinase 21)	Cit	Mus musculus (Mouse)	2055
Q9CWW7	CXXC1_MOUSE	reviewed	CXXC-type zinc finger protein 1 (CpG-binding protein) (PHD finger and CXXC domain-containing protein 1)	Cxxc1	Mus musculus (Mouse)	660
D3YXJ0	DGKH_MOUSE	reviewed	Diacylglycerol kinase eta (DAG kinase eta) (EC 2.7.1.107) (Diglyceride kinase eta) (DGK-eta)	Dgkh	Mus musculus (Mouse)	1211
Q80W54	FACE1_MOUSE	reviewed	CAAX prenyl protease 1 homolog (EC 3.4.24.84) (Farnesylated proteins-converting enzyme 1) (FACE-1) (Prenyl protein-specific endoprotease 1) (Zinc metalloproteinase Ste24 homolog)	Zmpste24	Mus musculus (Mouse)	475
P19785	ESR1_MOUSE	reviewed	Estrogen receptor (ER) (ER-alpha) (Estradiol receptor) (Nuclear receptor subfamily 3 group A member 1)	Esr1	Mus musculus (Mouse)	599
B2RWS6	EP300_MOUSE	reviewed	Histone acetyltransferase p300 (p300 HAT) (EC 2.3.1.48) (E1A-associated protein p300) (Histone butyryltransferase p300) (EC 2.3.1.-) (Histone crotonyltransferase p300) (EC 2.3.1.-) (Protein 2-hydroxyisobutyryltransferase p300) (EC 2.3.1.-) (Protein lactyltransferas p300) (EC 2.3.1.-) (Protein propionyltransferase p300) (EC 2.3.1.-)	Ep300	Mus musculus (Mouse)	2412
Q7TPD1	FBX11_MOUSE	reviewed	F-box only protein 11	Fbxo11	Mus musculus (Mouse)	930
Q00342	FLT3_MOUSE	reviewed	Receptor-type tyrosine-protein kinase FLT3 (EC 2.7.10.1) (FL cytokine receptor) (Fetal liver kinase 2) (FLK-2) (Fms-like tyrosine kinase 3) (FLT-3) (Tyrosine-protein kinase receptor flk-2) (CD antigen CD135)	Flt3	Mus musculus (Mouse)	1000
Q9R1Y5	HIC1_MOUSE	reviewed	Hypermethylated in cancer 1 protein (Hic-1)	Hic1	Mus musculus (Mouse)	733
Q3UN58	FAP20_MOUSE	reviewed	Fanconi anemia core complex-associated protein 20 (FANCA-associated protein of 20 kDa) (Fanconi anemia-associated protein of 20 kDa)	Faap20	Mus musculus (Mouse)	186
P02772	FETA_MOUSE	reviewed	Alpha-fetoprotein (Alpha-1-fetoprotein) (Alpha-fetoglobulin)	Afp	Mus musculus (Mouse)	605
Q03249	GALT_MOUSE	reviewed	Galactose-1-phosphate uridylyltransferase (Gal-1-P uridylyltransferase) (EC 2.7.7.12) (UDP-glucose--hexose-1-phosphate uridylyltransferase)	Galt	Mus musculus (Mouse)	379
Q8VEM1	GOLI_MOUSE	reviewed	E3 ubiquitin-protein ligase RNF130 (EC 2.3.2.27) (G1-related zinc finger protein) (Goliath homolog) (RING finger protein 130) (RING-type E3 ubiquitin transferase RNF130)	Rnf130	Mus musculus (Mouse)	419
Q9D168	INT12_MOUSE	reviewed	Integrator complex subunit 12 (Int12) (PHD finger protein 22)	Ints12	Mus musculus (Mouse)	461
Q3U2K5	KDM4D_MOUSE	reviewed	Lysine-specific demethylase 4D (EC 1.14.11.66) (JmjC domain-containing histone demethylation protein 3D) (Jumonji domain-containing protein 2D) ([histone H3]-trimethyl-L-lysine(9) demethylase 4D)	Kdm4d	Mus musculus (Mouse)	510
Q8BZ03	KPCD2_MOUSE	reviewed	Serine/threonine-protein kinase D2 (EC 2.7.11.13) (nPKC-D2)	Prkd2	Mus musculus (Mouse)	875
P61215	CAH10_MOUSE	reviewed	Carbonic anhydrase-related protein 10 (Carbonic anhydrase-related protein X) (CA-RP X) (CARP X)	Ca10	Mus musculus (Mouse)	328
Q80V42	CBPM_MOUSE	reviewed	Carboxypeptidase M (CPM) (EC 3.4.17.12)	Cpm	Mus musculus (Mouse)	443
Q9ERQ8	CAH7_MOUSE	reviewed	Carbonic anhydrase 7 (EC 4.2.1.1) (Carbonate dehydratase VII) (Carbonic anhydrase VII) (CA-VII)	Ca7	Mus musculus (Mouse)	264
O35864	CSN5_MOUSE	reviewed	COP9 signalosome complex subunit 5 (SGN5) (Signalosome subunit 5) (EC 3.4.-.-) (Jun activation domain-binding protein 1) (Kip1 C-terminus-interacting protein 2)	Cops5	Mus musculus (Mouse)	334
Q9CWS0	DDAH1_MOUSE	reviewed	N(G),N(G)-dimethylarginine dimethylaminohydrolase 1 (DDAH-1) (Dimethylarginine dimethylaminohydrolase 1) (EC 3.5.3.18) (DDAHI) (Dimethylargininase-1)	Ddah1	Mus musculus (Mouse)	285
P97386	DNLI3_MOUSE	reviewed	DNA ligase 3 (EC 6.5.1.1) (DNA ligase III) (Polydeoxyribonucleotide synthase [ATP] 3)	Lig3	Mus musculus (Mouse)	1015
Q9DA79	DPEP3_MOUSE	reviewed	Dipeptidase 3 (EC 3.4.13.19) (Membrane-bound dipeptidase 3) (MBD-3) (Protein expressed in male leptotene and zygotene spermatocytes 136) (MLZ-136)	Dpep3	Mus musculus (Mouse)	493
Q01279	EGFR_MOUSE	reviewed	Epidermal growth factor receptor (EC 2.7.10.1)	Egfr	Mus musculus (Mouse)	1210
Q61539	ERR2_MOUSE	reviewed	Steroid hormone receptor ERR2 (Estrogen receptor-like 2) (Estrogen-related receptor beta) (ERR-beta) (Nuclear receptor subfamily 3 group B member 2)	Esrrb	Mus musculus (Mouse)	433
Q9DB32	HAGHL_MOUSE	reviewed	Hydroxyacylglutathione hydrolase-like protein (EC 3.1.2.-)	Haghl	Mus musculus (Mouse)	283
P70158	ASM3A_MOUSE	reviewed	Acid sphingomyelinase-like phosphodiesterase 3a (ASM-like phosphodiesterase 3a) (EC 3.1.4.-)	Smpdl3a	Mus musculus (Mouse)	445
P16460	ASSY_MOUSE	reviewed	Argininosuccinate synthase (EC 6.3.4.5) (Citrulline--aspartate ligase)	Ass1	Mus musculus (Mouse)	412
Q499E4	DZI1L_MOUSE	reviewed	Zinc finger protein DZIP1L (DAZ-interacting protein 1-like protein) (Protein warpy)	Dzip1l	Mus musculus (Mouse)	774
O70237	GFI1B_MOUSE	reviewed	Zinc finger protein Gfi-1b (Growth factor independent protein 1B)	Gfi1b	Mus musculus (Mouse)	330
Q3U2S8	HVCN1_MOUSE	reviewed	Voltage-gated hydrogen channel 1 (Hydrogen voltage-gated channel 1) (HV1) (Voltage sensor domain-only protein) (mVSOP)	Hvcn1	Mus musculus (Mouse)	269
Q3UVC0	KSR2_MOUSE	reviewed	Kinase suppressor of Ras 2 (EC 2.7.11.1)	Ksr2	Mus musculus (Mouse)	959
Q8BZT9	LACC1_MOUSE	reviewed	Purine nucleoside phosphorylase LACC1 (EC 2.4.2.1) (Adenosine deaminase LACC1) (EC 3.5.4.4) (Fatty acid metabolism-immunity nexus) (Guanosine phosphorylase LACC1) (Laccase domain-containing protein 1) (S-methyl-5'-thioadenosine phosphorylase LACC1) (EC 2.4.2.28)	Lacc1	Mus musculus (Mouse)	430
Q91XE4	ACY3_MOUSE	reviewed	N-acyl-aromatic-L-amino acid amidohydrolase (carboxylate-forming) (EC 3.5.1.114) (Acylase III) (Aminoacylase III) (AAIII) (Aminoacylase-3) (ACY-3) (Aspartoacylase-2) (Hepatitis C virus core-binding protein 1) (HCBP1)	Acy3	Mus musculus (Mouse)	318
Q7M757	BRC3L_MOUSE	reviewed	Lys-63-specific deubiquitinase BRCC36-like (EC 3.4.19.-)	C6.1al	Mus musculus (Mouse)	291
O88379	BAZ1A_MOUSE	reviewed	Bromodomain adjacent to zinc finger domain protein 1A (Cbp146)	Baz1a	Mus musculus (Mouse)	1555
Q9WVT6	CAH14_MOUSE	reviewed	Carbonic anhydrase 14 (EC 4.2.1.1) (Carbonate dehydratase XIV) (Carbonic anhydrase XIV) (CA-XIV)	Ca14	Mus musculus (Mouse)	337
Q7TN98	CPEB4_MOUSE	reviewed	Cytoplasmic polyadenylation element-binding protein 4 (CPE-BP4) (CPE-binding protein 4) (mCPEB-4)	Cpeb4	Mus musculus (Mouse)	729
P06802	ENPP1_MOUSE	reviewed	Ectonucleotide pyrophosphatase/phosphodiesterase family member 1 (E-NPP 1) (Lymphocyte antigen 41) (Ly-41) (Phosphodiesterase I/nucleotide pyrophosphatase 1) (Plasma-cell membrane glycoprotein PC-1) [Cleaved into: Ectonucleotide pyrophosphatase/phosphodiesterase family member 1, secreted form] [Includes: Alkaline phosphodiesterase I (EC 3.1.4.1); Nucleotide pyrophosphatase (NPPase) (EC 3.6.1.9) (…	Enpp1	Mus musculus (Mouse)	906
Q8BLM0	KLF8_MOUSE	reviewed	Krueppel-like factor 8	Klf8	Mus musculus (Mouse)	355
P56959	FUS_MOUSE	reviewed	RNA-binding protein FUS (Protein pigpen)	Fus	Mus musculus (Mouse)	518
P00757	K1KB4_MOUSE	reviewed	Kallikrein 1-related peptidase-like b4 (7S nerve growth factor alpha chain) (Alpha-NGF)	Klk1b4	Mus musculus (Mouse)	256
Q9D8Y8	ING5_MOUSE	reviewed	Inhibitor of growth protein 5	Ing5	Mus musculus (Mouse)	240
Q8BRH4	KMT2C_MOUSE	reviewed	Histone-lysine N-methyltransferase 2C (Lysine N-methyltransferase 2C) (EC 2.1.1.354) (Myeloid/lymphoid or mixed-lineage leukemia protein 3 homolog)	Kmt2c	Mus musculus (Mouse)	4903
Q80WC7	AGFG2_MOUSE	reviewed	Arf-GAP domain and FG repeat-containing protein 2 (HIV-1 Rev-binding protein-like protein) (Rev/Rex activation domain-binding protein related) (RAB-R)	Agfg2	Mus musculus (Mouse)	479
Q9EPJ9	ARFG1_MOUSE	reviewed	ADP-ribosylation factor GTPase-activating protein 1 (ARF GAP 1) (ADP-ribosylation factor 1 GTPase-activating protein) (ARF1 GAP) (ARF1-directed GTPase-activating protein)	Arfgap1	Mus musculus (Mouse)	414
A2AIV8	CARD9_MOUSE	reviewed	Caspase recruitment domain-containing protein 9	Card9	Mus musculus (Mouse)	536
Q8BU00	IKZF5_MOUSE	reviewed	Zinc finger protein Pegasus (Ikaros family zinc finger protein 5)	Ikzf5	Mus musculus (Mouse)	419
Q8BLR9	HIF1N_MOUSE	reviewed	Hypoxia-inducible factor 1-alpha inhibitor (EC 1.14.11.30) (EC 1.14.11.n4) (Hypoxia-inducible factor asparagine hydroxylase)	Hif1an	Mus musculus (Mouse)	349
Q8BRK9	MA2A2_MOUSE	reviewed	Alpha-mannosidase 2x (EC 3.2.1.114) (Alpha-mannosidase IIx) (Man IIx) (Mannosidase alpha class 2A member 2) (Mannosyl-oligosaccharide 1,3-1,6-alpha-mannosidase)	Man2a2	Mus musculus (Mouse)	1152
Q8CGR5	KLK14_MOUSE	reviewed	Kallikrein-14 (EC 3.4.21.-) (Glandular kallikrein KLK14) (mGK14) (Kallikrein related-peptidase 14)	Klk14	Mus musculus (Mouse)	250
Q60980	KLF3_MOUSE	reviewed	Krueppel-like factor 3 (Basic krueppel-like factor) (CACCC-box-binding protein BKLF) (TEF-2)	Klf3	Mus musculus (Mouse)	344
Q61545	EWS_MOUSE	reviewed	RNA-binding protein EWS	Ewsr1	Mus musculus (Mouse)	655
Q68FF6	GIT1_MOUSE	reviewed	ARF GTPase-activating protein GIT1 (ARF GAP GIT1) (G protein-coupled receptor kinase-interactor 1) (GRK-interacting protein 1)	Git1	Mus musculus (Mouse)	770
Q9Z2V6	HDAC5_MOUSE	reviewed	Histone deacetylase 5 (HD5) (EC 3.5.1.98) (Histone deacetylase mHDA1)	Hdac5	Mus musculus (Mouse)	1113
P09535	IGF2_MOUSE	reviewed	Insulin-like growth factor II (IGF-II) (Multiplication-stimulating polypeptide) [Cleaved into: Insulin-like growth factor II; Preptin]	Igf2	Mus musculus (Mouse)	180
Q9CXV0	ISL2_MOUSE	reviewed	Insulin gene enhancer protein ISL-2 (Islet-2)	Isl2	Mus musculus (Mouse)	359
Q8VCD7	KDM4C_MOUSE	reviewed	Lysine-specific demethylase 4C (EC 1.14.11.66) (JmjC domain-containing histone demethylation protein 3C) (Jumonji domain-containing protein 2C) ([histone H3]-trimethyl-L-lysine(9) demethylase 4C)	Kdm4c	Mus musculus (Mouse)	1054
Q62240	KDM5D_MOUSE	reviewed	Lysine-specific demethylase 5D (EC 1.14.11.67) (Histocompatibility Y antigen) (H-Y) (Histone demethylase JARID1D) (Jumonji/ARID domain-containing protein 1D) (Protein SmcY) ([histone H3]-trimethyl-L-lysine(4) demethylase 5D)	Kdm5d	Mus musculus (Mouse)	1548
Q1PSW8	LIN41_MOUSE	reviewed	E3 ubiquitin-protein ligase TRIM71 (EC 2.3.2.27) (Protein lin-41 homolog) (mLin41) (RING-type E3 ubiquitin transferase TRIM71) (Tripartite motif-containing protein 71)	Trim71	Mus musculus (Mouse)	855
Q99JW4	LIMS1_MOUSE	reviewed	LIM and senescent cell antigen-like-containing domain protein 1 (Particularly interesting new Cys-His protein 1) (PINCH-1)	Lims1	Mus musculus (Mouse)	325
O54782	MA2B2_MOUSE	reviewed	Epididymis-specific alpha-mannosidase (EC 3.2.1.24) (Mannosidase alpha class 2B member 2)	Man2b2	Mus musculus (Mouse)	1018
Q9Z0L8	GGH_MOUSE	reviewed	Gamma-glutamyl hydrolase (EC 3.4.19.9) (Conjugase) (FGPH) (Folylpolyglutamate hydrolase) (GH) (Gamma-Glu-x carboxypeptidase)	Ggh	Mus musculus (Mouse)	317
Q91WG8	GLCNE_MOUSE	reviewed	Bifunctional UDP-N-acetylglucosamine 2-epimerase/N-acetylmannosamine kinase (UDP-GlcNAc-2-epimerase/ManAc kinase) [Includes: UDP-N-acetylglucosamine 2-epimerase (hydrolyzing) (EC 3.2.1.183) (UDP-GlcNAc-2-epimerase) (Uridine diphosphate-N-acetylglucosamine-2-epimerase); N-acetylmannosamine kinase (EC 2.7.1.60) (ManAc kinase)]	Gne	Mus musculus (Mouse)	722
Q9JL56	GDE1_MOUSE	reviewed	Glycerophosphodiester phosphodiesterase 1 (Glycerophosphoinositol glycerophosphodiesterase GDE1) (EC 3.1.4.44) (Lysophospholipase D GDE1) (EC 3.1.4.-) (Membrane-interacting protein of RGS16)	Gde1	Mus musculus (Mouse)	331
Q9JLZ6	HIC2_MOUSE	reviewed	Hypermethylated in cancer 2 protein (Hic-2)	Hic2	Mus musculus (Mouse)	619
Q80ZQ5	JAZF1_MOUSE	reviewed	Juxtaposed with another zinc finger protein 1	Jazf1	Mus musculus (Mouse)	243
Q80Y84	KDM5B_MOUSE	reviewed	Lysine-specific demethylase 5B (EC 1.14.11.67) (Histone demethylase JARID1B) (Jumonji/ARID domain-containing protein 1B) (PLU-1) ([histone H3]-trimethyl-L-lysine(4) demethylase 5B)	Kdm5b	Mus musculus (Mouse)	1544
O70546	KDM6A_MOUSE	reviewed	Lysine-specific demethylase 6A (EC 1.14.11.68) (Histone demethylase UTX) (Ubiquitously transcribed TPR protein on the X chromosome) (Ubiquitously transcribed X chromosome tetratricopeptide repeat protein) ([histone H3]-trimethyl-L-lysine(27) demethylase 6A)	Kdm6a	Mus musculus (Mouse)	1401
Q8CFA7	KLF17_MOUSE	reviewed	Krueppel-like factor 17 (Germ cell-specific zinc finger protein) (Zinc finger protein 393)	Klf17	Mus musculus (Mouse)	341
Q80ZI6	LRSM1_MOUSE	reviewed	E3 ubiquitin-protein ligase LRSAM1 (EC 2.3.2.27) (Leucine-rich repeat and sterile alpha motif-containing protein 1) (RING-type E3 ubiquitin transferase LRSAM1) (Tsg101-associated ligase)	Lrsam1	Mus musculus (Mouse)	727
Q02248	CTNB1_MOUSE	reviewed	Catenin beta-1 (Beta-catenin)	Ctnnb1	Mus musculus (Mouse)	781
Q8K2D6	DCTD_MOUSE	reviewed	Deoxycytidylate deaminase (EC 3.5.4.12) (dCMP deaminase)	Dctd	Mus musculus (Mouse)	178
Q6PFH3	DCA15_MOUSE	reviewed	DDB1- and CUL4-associated factor 15	Dcaf15	Mus musculus (Mouse)	600
P63037	DNJA1_MOUSE	reviewed	DnaJ homolog subfamily A member 1 (DnaJ protein homolog 2) (Heat shock 40 kDa protein 4) (Heat shock protein J2) (HSJ-2)	Dnaja1	Mus musculus (Mouse)	397
Q9JMI0	ECEL1_MOUSE	reviewed	Endothelin-converting enzyme-like 1 (EC 3.4.24.-) (Damage-induced neuronal endopeptidase) (Xce protein)	Ecel1	Mus musculus (Mouse)	775
Q9WUB0	HOIL1_MOUSE	reviewed	RanBP-type and C3HC4-type zinc finger-containing protein 1 (EC 2.3.2.31) (Heme-oxidized IRP2 ubiquitin ligase 1 homolog) (HOIL-1) (RING-type E3 ubiquitin transferase HOIL-1) (UbcM4-interacting protein 28) (Ubiquitin-conjugating enzyme 7-interacting protein 3)	Rbck1	Mus musculus (Mouse)	508
P52927	HMGA2_MOUSE	reviewed	High mobility group protein HMGI-C (High mobility group AT-hook protein 2)	Hmga2	Mus musculus (Mouse)	108
Q02956	KPCZ_MOUSE	reviewed	Protein kinase C zeta type (EC 2.7.11.13) (nPKC-zeta)	Prkcz	Mus musculus (Mouse)	592
Q6A009	LTN1_MOUSE	reviewed	E3 ubiquitin-protein ligase listerin (EC 2.3.2.27) (RING finger protein 160) (RING-type E3 ubiquitin transferase listerin) (Zinc finger protein 294) (Zfp-294)	Ltn1	Mus musculus (Mouse)	1767
Q9D4H7	LONF3_MOUSE	reviewed	LON peptidase N-terminal domain and RING finger protein 3 (RING finger protein 127)	Lonrf3	Mus musculus (Mouse)	753
Q6Q6R3	CRIP3_MOUSE	reviewed	Cysteine-rich protein 3 (CRP-3) (Thymus LIM protein) (m17TLP)	Crip3	Mus musculus (Mouse)	243
P97314	CSRP2_MOUSE	reviewed	Cysteine and glycine-rich protein 2 (Cysteine-rich protein 2) (CRP2) (Double LIM protein 1) (DLP-1)	Csrp2	Mus musculus (Mouse)	193
Q91XI1	DUS3L_MOUSE	reviewed	tRNA-dihydrouridine(47) synthase [NAD(P)(+)]-like (EC 1.3.1.-) (tRNA-dihydrouridine synthase 3-like)	Dus3l	Mus musculus (Mouse)	637
Q9D0T2	DUS12_MOUSE	reviewed	Dual specificity protein phosphatase 12 (EC 3.1.3.16) (EC 3.1.3.48) (Dual specificity phosphatase T-DSP4) (Dual specificity phosphatase VH1)	Dusp12	Mus musculus (Mouse)	339
P62509	ERR3_MOUSE	reviewed	Estrogen-related receptor gamma (Estrogen receptor-related protein 3) (Nuclear receptor subfamily 3 group B member 3)	Esrrg	Mus musculus (Mouse)	458
Q9WTX7	FHL5_MOUSE	reviewed	Four and a half LIM domains protein 5 (FHL-5) (Activator of cAMP-responsive element modulator in testis) (Activator of CREM in testis)	Fhl5	Mus musculus (Mouse)	284
Q9Z103	ADNP_MOUSE	reviewed	Activity-dependent neuroprotector homeobox protein (Activity-dependent neuroprotective protein)	Adnp	Mus musculus (Mouse)	1108
P70166	CPEB1_MOUSE	reviewed	Cytoplasmic polyadenylation element-binding protein 1 (CPE-BP1) (CPE-binding protein 1) (mCPEB) (mCPEB-1)	Cpeb1	Mus musculus (Mouse)	561
P52734	FGD1_MOUSE	reviewed	FYVE, RhoGEF and PH domain-containing protein 1 (Faciogenital dysplasia 1 protein homolog) (Rho/Rac guanine nucleotide exchange factor FGD1) (Rho/Rac GEF) (Zinc finger FYVE domain-containing protein 3)	Fgd1	Mus musculus (Mouse)	960
P30999	CTND1_MOUSE	reviewed	Catenin delta-1 (Cadherin-associated Src substrate) (CAS) (p120 catenin) (p120(ctn)) (p120(cas))	Ctnnd1	Mus musculus (Mouse)	938
P97315	CSRP1_MOUSE	reviewed	Cysteine and glycine-rich protein 1 (Cysteine-rich protein 1) (CRP) (CRP1)	Csrp1	Mus musculus (Mouse)	193
Q66LM6	F170A_MOUSE	reviewed	Protein FAM170A (Zinc finger domain-containing protein) (Zinc finger protein ZNFD)	Fam170a	Mus musculus (Mouse)	333
Q8CIB9	ESCO2_MOUSE	reviewed	N-acetyltransferase ESCO2 (EC 2.3.1.-) (Establishment of cohesion 1 homolog 2) (ECO1 homolog 2)	Esco2	Mus musculus (Mouse)	592
P19096	FAS_MOUSE	reviewed	Fatty acid synthase (EC 2.3.1.85) (Type I Fatty Acid Synthase) [Includes: [Acyl-carrier-protein] S-acetyltransferase (EC 2.3.1.38); [Acyl-carrier-protein] S-malonyltransferase (EC 2.3.1.39); 3-oxoacyl-[acyl-carrier-protein] synthase (EC 2.3.1.41); 3-oxoacyl-[acyl-carrier-protein] reductase (EC 1.1.1.100); 3-hydroxyacyl-[acyl-carrier-protein] dehydratase (EC 4.2.1.59); Enoyl-[acyl-carrier-protein]…	Fasn	Mus musculus (Mouse)	2504
P58462	FOXP1_MOUSE	reviewed	Forkhead box protein P1 (Forkhead-related transcription factor 1)	Foxp1	Mus musculus (Mouse)	705
Q920S3	GATD1_MOUSE	reviewed	GATA zinc finger domain-containing protein 1 (Ocular development-associated gene protein)	Gatad1	Mus musculus (Mouse)	266
Q8R519	ACMSD_MOUSE	reviewed	2-amino-3-carboxymuconate-6-semialdehyde decarboxylase (EC 4.1.1.45) (Picolinate carboxylase)	Acmsd	Mus musculus (Mouse)	336
P97433	ARG28_MOUSE	reviewed	Rho guanine nucleotide exchange factor 28 (190 kDa guanine nucleotide exchange factor) (p190-RhoGEF) (p190RhoGEF) (Rho guanine nucleotide exchange factor) (Rho-interacting protein 2)	Arhgef28	Mus musculus (Mouse)	1693
Q9JHE3	ASAH2_MOUSE	reviewed	Neutral ceramidase (N-CDase) (NCDase) (EC 3.5.1.-) (EC 3.5.1.23) (Acylsphingosine deacylase 2) (N-acylsphingosine amidohydrolase 2) [Cleaved into: Neutral ceramidase soluble form]	Asah2	Mus musculus (Mouse)	756
Q7SIG6	ASAP2_MOUSE	reviewed	Arf-GAP with SH3 domain, ANK repeat and PH domain-containing protein 2 (Development and differentiation-enhancing factor 2) (Paxillin-associated protein with ARF GAP activity 3) (PAG3) (Pyk2 C-terminus-associated protein) (PAP)	Asap2	Mus musculus (Mouse)	958
Q3UAW9	BRF2_MOUSE	reviewed	Transcription factor IIIB 50 kDa subunit (B-related factor 2) (BRF-2)	Brf2	Mus musculus (Mouse)	420
Q3UFB2	BCD1_MOUSE	reviewed	Box C/D snoRNA protein 1 (Zinc finger HIT domain-containing protein 6)	Znhit6	Mus musculus (Mouse)	460
Q7TPZ8	CBPA1_MOUSE	reviewed	Carboxypeptidase A1 (EC 3.4.17.1)	Cpa1	Mus musculus (Mouse)	419
Q9R1A8	COP1_MOUSE	reviewed	E3 ubiquitin-protein ligase COP1 (EC 2.3.2.27) (Constitutive photomorphogenesis protein 1 homolog) (mCOP1) (RING finger and WD repeat domain protein 2) (RING-type E3 ubiquitin transferase RFWD2)	Cop1	Mus musculus (Mouse)	733
O08791	COE3_MOUSE	reviewed	Transcription factor COE3 (Early B-cell factor 3) (EBF-3) (Olf-1/EBF-like 2) (O/E-2) (OE-2)	Ebf3	Mus musculus (Mouse)	596
Q07802	COE1_MOUSE	reviewed	Transcription factor COE1 (O/E-1) (OE-1) (Early B-cell factor)	Ebf1	Mus musculus (Mouse)	591
Q91VN6	DDX41_MOUSE	reviewed	Probable ATP-dependent RNA helicase DDX41 (EC 3.6.4.13) (DEAD box protein 41)	Ddx41	Mus musculus (Mouse)	622
Q9JIC3	DCR1A_MOUSE	reviewed	DNA cross-link repair 1A protein (SNM1 homolog A)	Dclre1a	Mus musculus (Mouse)	1026
O88673	DGKA_MOUSE	reviewed	Diacylglycerol kinase alpha (DAG kinase alpha) (EC 2.7.1.107) (80 kDa diacylglycerol kinase) (Diglyceride kinase alpha) (DGK-alpha)	Dgka	Mus musculus (Mouse)	730
P0DPD9	EFCE2_MOUSE	reviewed	EEF1AKMT4-ECE2 readthrough transcript protein (EC 3.4.24.71) [Includes: Methyltransferase-like region (EC 2.1.1.-); Endothelin-converting enzyme 2 region (EC 3.4.24.71)]	Eef1akmt4-Ece2	Mus musculus (Mouse)	881
Q3UVK0	ERMP1_MOUSE	reviewed	Endoplasmic reticulum metallopeptidase 1 (EC 3.4.-.-) (Felix-ina)	Ermp1	Mus musculus (Mouse)	898
Q5RJY2	G2E3_MOUSE	reviewed	G2/M phase-specific E3 ubiquitin-protein ligase (EC 2.3.2.26) (G2/M phase-specific HECT-type E3 ubiquitin transferase)	G2e3	Mus musculus (Mouse)	716
Q9Z1T6	FYV1_MOUSE	reviewed	1-phosphatidylinositol 3-phosphate 5-kinase (Phosphatidylinositol 3-phosphate 5-kinase) (EC 2.7.1.150) (FYVE finger-containing phosphoinositide kinase) (PIKfyve) (Phosphatidylinositol 3-phosphate 5-kinase type III) (PIPkin-III) (Type III PIP kinase) (Serine-protein kinase PIKFYVE) (EC 2.7.11.1) (p235)	Pikfyve	Mus musculus (Mouse)	2097
Q9QZF2	GPC1_MOUSE	reviewed	Glypican-1 [Cleaved into: Secreted glypican-1]	Gpc1	Mus musculus (Mouse)	557
Q91X51	GORS1_MOUSE	reviewed	Golgi reassembly-stacking protein 1 (Golgi peripheral membrane protein p65) (Golgi reassembly-stacking protein of 65 kDa) (GRASP65)	Gorasp1	Mus musculus (Mouse)	446
Q923W9	ADA33_MOUSE	reviewed	Disintegrin and metalloproteinase domain-containing protein 33 (ADAM 33) (EC 3.4.24.-)	Adam33	Mus musculus (Mouse)	797
Q8VHH5	AGAP3_MOUSE	reviewed	Arf-GAP with GTPase, ANK repeat and PH domain-containing protein 3 (AGAP-3) (CRAM-associated GTPase) (CRAG) (Centaurin-gamma-3) (Cnt-g3) (MR1-interacting protein) (MRIP-1)	Agap3	Mus musculus (Mouse)	910
Q9Z1K6	ARI2_MOUSE	reviewed	E3 ubiquitin-protein ligase ARIH2 (ARI-2) (Protein ariadne-2 homolog) (EC 2.3.2.31) (RING-type E3 ubiquitin transferase ARIH2) (Triad1 protein) (UbcM4-interacting protein 48)	Arih2	Mus musculus (Mouse)	492
Q9QUK4	BIR1B_MOUSE	reviewed	Baculoviral IAP repeat-containing protein 1b (Neuronal apoptosis inhibitory protein 2)	Naip2	Mus musculus (Mouse)	1447
Q5U901	CBPA6_MOUSE	reviewed	Carboxypeptidase A6 (EC 3.4.17.-)	Cpa6	Mus musculus (Mouse)	438
Q8K327	CHAP1_MOUSE	reviewed	Chromosome alignment-maintaining phosphoprotein 1 (Zinc finger protein 828)	Champ1	Mus musculus (Mouse)	802
P33609	DPOLA_MOUSE	reviewed	DNA polymerase alpha catalytic subunit (EC 2.7.7.7) (DNA polymerase alpha catalytic subunit p180)	Pola1	Mus musculus (Mouse)	1465
Q9JJN5	CBPN_MOUSE	reviewed	Carboxypeptidase N catalytic chain (CPN) (EC 3.4.17.3) (Carboxypeptidase N polypeptide 1) (Carboxypeptidase N small subunit)	Cpn1	Mus musculus (Mouse)	457
Q91V57	CHIN_MOUSE	reviewed	N-chimaerin (A-chimaerin) (Alpha-chimerin) (N-chimerin) (NC) (Rho GTPase-activating protein 2)	Chn1	Mus musculus (Mouse)	459
Q91V76	CK054_MOUSE	reviewed	Ester hydrolase C11orf54 homolog (EC 3.1.-.-)		Mus musculus (Mouse)	315
Q9D2L5	CPXM2_MOUSE	reviewed	Inactive carboxypeptidase-like protein X2	Cpxm2	Mus musculus (Mouse)	764
Q9DBN9	DDX59_MOUSE	reviewed	Probable ATP-dependent RNA helicase DDX59 (EC 3.6.4.13) (DEAD box protein 59) (Zinc finger HIT domain-containing protein 5)	Ddx59	Mus musculus (Mouse)	619
Q99JB6	FOXP3_MOUSE	reviewed	Forkhead box protein P3 (Scurfin) [Cleaved into: Forkhead box protein P3, C-terminally processed; Forkhead box protein P3 41 kDa form]	Foxp3	Mus musculus (Mouse)	429
Q9DAZ9	ANCHR_MOUSE	reviewed	Abscission/NoCut checkpoint regulator (ANCHR) (Zinc finger FYVE domain-containing protein 19)	Zfyve19	Mus musculus (Mouse)	389
O70354	CAH11_MOUSE	reviewed	Carbonic anhydrase-related protein 11 (CA-RP XI) (CA-XI) (CARP XI) (Carbonic anhydrase-related protein 2) (CA-RP II) (CARP-2)	Ca11	Mus musculus (Mouse)	328
Q8BQZ5	CPSF4_MOUSE	reviewed	Cleavage and polyadenylation specificity factor subunit 4 (Cleavage and polyadenylation specificity factor 30 kDa subunit) (CPSF 30 kDa subunit) (Clipper homolog) (Clipper/CPSF 30K)	Cpsf4	Mus musculus (Mouse)	211
O08792	COE2_MOUSE	reviewed	Transcription factor COE2 (Early B-cell factor 2) (EBF-2) (Metencephalon-mesencephalon-olfactory transcription factor 1) (MET-mesencephalon-olfactory TF1) (MET-mesencephalon-olfactory transcription factor 1) (Olf-1/EBF-like 3) (O/E-3) (OE-3)	Ebf2	Mus musculus (Mouse)	575
Q91WG7	DGKG_MOUSE	reviewed	Diacylglycerol kinase gamma (DAG kinase gamma) (EC 2.7.1.107) (88 kDa diacylglycerol kinase) (Diglyceride kinase gamma) (DGK-gamma)	Dgkg	Mus musculus (Mouse)	788
Q9Z2W0	DNPEP_MOUSE	reviewed	Aspartyl aminopeptidase (EC 3.4.11.21)	Dnpep	Mus musculus (Mouse)	473
Q64437	ADH7_MOUSE	reviewed	All-trans-retinol dehydrogenase [NAD(+)] ADH7 (EC 1.1.1.105) (ADH-C2) (Alcohol dehydrogenase 7) (Alcohol dehydrogenase class 4 mu/sigma chain) (EC 1.1.1.1) (Alcohol dehydrogenase class IV mu/sigma chain) (Gastric alcohol dehydrogenase) (Omega-hydroxydecanoate dehydrogenase ADH7) (EC 1.1.1.66) (Retinol dehydrogenase)	Adh7	Mus musculus (Mouse)	374
P19091	ANDR_MOUSE	reviewed	Androgen receptor (Dihydrotestosterone receptor) (Nuclear receptor subfamily 3 group C member 4)	Ar	Mus musculus (Mouse)	899
Q9CY64	BIEA_MOUSE	reviewed	Biliverdin reductase A (BVR A) (EC 1.3.1.24) (Biliverdin-IX alpha-reductase)	Blvra	Mus musculus (Mouse)	295
P53568	CEBPG_MOUSE	reviewed	CCAAT/enhancer-binding protein gamma (C/EBP gamma) (Granulocyte colony-stimulating factor promoter element 1-binding protein) (GPE1-BP) (GPE1-binding protein) (Immunoglobulin enhancer-binding protein 1) (IG/EBP-1)	Cebpg	Mus musculus (Mouse)	150
Q8C6L5	CGAS_MOUSE	reviewed	Cyclic GMP-AMP synthase (cGAMP synthase) (cGAS) (m-cGAS) (EC 2.7.7.86) (2'3'-cGAMP synthase) (Mab-21 domain-containing protein 1)	Cgas	Mus musculus (Mouse)	507
Q9CR14	FANCL_MOUSE	reviewed	E3 ubiquitin-protein ligase FANCL (EC 2.3.2.27) (Fanconi anemia group L protein homolog) (Proliferation of germ cells protein) (RING-type E3 ubiquitin transferase FANCL)	Fancl	Mus musculus (Mouse)	375
Q80YW5	BSPRY_MOUSE	reviewed	B box and SPRY domain-containing protein	Bspry	Mus musculus (Mouse)	473
Q9QX15	CA3A1_MOUSE	reviewed	Calcium-activated chloride channel regulator 3A-1 (EC 3.4.-.-)	Clca3a1	Mus musculus (Mouse)	902
Q3TTA7	CBLB_MOUSE	reviewed	E3 ubiquitin-protein ligase CBL-B (EC 2.3.2.27) (Casitas B-lineage lymphoma proto-oncogene b) (RING-type E3 ubiquitin transferase CBL-B) (SH3-binding protein CBL-B) (Signal transduction protein CBL-B)	Cblb	Mus musculus (Mouse)	982
Q8K2I1	FNTB_MOUSE	reviewed	Protein farnesyltransferase subunit beta (FTase-beta) (EC 2.5.1.58) (CAAX farnesyltransferase subunit beta) (Ras proteins prenyltransferase subunit beta)	Fntb	Mus musculus (Mouse)	437
P97489	GATA5_MOUSE	reviewed	Transcription factor GATA-5 (GATA-binding factor 5)	Gata5	Mus musculus (Mouse)	404
Q61169	GATA6_MOUSE	reviewed	Transcription factor GATA-6 (GATA-binding factor 6)	Gata6	Mus musculus (Mouse)	589
Q8K259	GIN1_MOUSE	reviewed	Gypsy retrotransposon integrase-like protein 1 (GIN-1) (Zinc finger H2C2 domain-containing protein)	Gin1	Mus musculus (Mouse)	518
O54984	GET3_MOUSE	reviewed	ATPase GET3 (EC 3.6.-.-) (Arsenical pump-driving ATPase) (Arsenite-stimulated ATPase) (Guided entry of tail-anchored proteins factor 3, ATPase)	Get3	Mus musculus (Mouse)	348
O09102	GCM2_MOUSE	reviewed	Chorion-specific transcription factor GCMb (mGCMb) (GCM motif protein 2) (Glial cells missing homolog 2)	Gcm2	Mus musculus (Mouse)	504
A2A6A1	GPTC8_MOUSE	reviewed	G patch domain-containing protein 8	Gpatch8	Mus musculus (Mouse)	1505
E9Q8D0	DJC21_MOUSE	reviewed	DnaJ homolog subfamily C member 21	Dnajc21	Mus musculus (Mouse)	531
Q9EQH2	ERAP1_MOUSE	reviewed	Endoplasmic reticulum aminopeptidase 1 (EC 3.4.11.-) (ARTS-1) (Adipocyte-derived leucine aminopeptidase) (A-LAP) (Aminopeptidase PILS) (Puromycin-insensitive leucyl-specific aminopeptidase) (PILS-AP) (VEGF-induced aminopeptidase)	Erap1	Mus musculus (Mouse)	930
Q5BKS4	ERI2_MOUSE	reviewed	ERI1 exoribonuclease 2 (EC 3.1.-.-) (Exonuclease domain-containing protein 1)	Eri2	Mus musculus (Mouse)	688
P17679	GATA1_MOUSE	reviewed	Erythroid transcription factor (Eryf1) (GATA-binding factor 1) (GATA-1) (GF-1) (NF-E1 DNA-binding protein)	Gata1	Mus musculus (Mouse)	413
O35409	FOLH1_MOUSE	reviewed	Glutamate carboxypeptidase 2 (EC 3.4.17.21) (Folate hydrolase 1) (Folylpoly-gamma-glutamate carboxypeptidase) (FGCP) (Glutamate carboxypeptidase II) (GCPII) (Membrane glutamate carboxypeptidase) (mGCP) (N-acetylated-alpha-linked acidic dipeptidase I) (NAALADase I) (Prostate-specific membrane antigen homolog) (Pteroylpoly-gamma-glutamate carboxypeptidase)	Folh1	Mus musculus (Mouse)	752
Q8BTM9	GRP4_MOUSE	reviewed	RAS guanyl-releasing protein 4	Rasgrp4	Mus musculus (Mouse)	673
Q45KJ6	LN28B_MOUSE	reviewed	Protein lin-28 homolog B (Lin-28B)	Lin28b	Mus musculus (Mouse)	247
A2A5N8	LMBL1_MOUSE	reviewed	Lethal(3)malignant brain tumor-like protein 1 (H-l(3)mbt) (H-l(3)mbt protein) (L(3)mbt-like) (L(3)mbt protein homolog)	L3mbtl1	Mus musculus (Mouse)	826
Q8K2H4	ACAP1_MOUSE	reviewed	Arf-GAP with coiled-coil, ANK repeat and PH domain-containing protein 1 (Centaurin-beta-1) (Cnt-b1)	Acap1	Mus musculus (Mouse)	740
Q80Y20	ALKB8_MOUSE	reviewed	Alkylated DNA repair protein alkB homolog 8 (Probable alpha-ketoglutarate-dependent dioxygenase ABH8) (S-adenosyl-L-methionine-dependent tRNA methyltransferase ABH8) (tRNA (carboxymethyluridine(34)-5-O)-methyltransferase ABH8) (EC 2.1.1.229)	Alkbh8	Mus musculus (Mouse)	664
Q8BZ05	ARAP2_MOUSE	reviewed	Arf-GAP with Rho-GAP domain, ANK repeat and PH domain-containing protein 2 (Centaurin-delta-1) (Cnt-d1)	Arap2	Mus musculus (Mouse)	1703
Q61176	ARGI1_MOUSE	reviewed	Arginase-1 (EC 3.5.3.1) (Liver-type arginase) (Type I arginase)	Arg1	Mus musculus (Mouse)	323
Q8JZQ5	AOC1_MOUSE	reviewed	Amiloride-sensitive amine oxidase [copper-containing] (DAO) (Diamine oxidase) (EC 1.4.3.22) (Amiloride-binding protein 1) (Amine oxidase copper domain-containing protein 1) (Histaminase)	Aoc1	Mus musculus (Mouse)	751
Q9DB75	CDIP1_MOUSE	reviewed	Cell death-inducing p53-target protein 1 (LITAF-like protein)	Cdip1	Mus musculus (Mouse)	208
P53996	CNBP_MOUSE	reviewed	Cellular nucleic acid-binding protein (CNBP) (Zinc finger protein 9)	Cnbp	Mus musculus (Mouse)	178
Q9WUF2	EGR4_MOUSE	reviewed	Early growth response protein 4 (EGR-4)	Egr4	Mus musculus (Mouse)	478
Q6P1G2	KDM2B_MOUSE	reviewed	Lysine-specific demethylase 2B (EC 1.14.11.27) (F-box and leucine-rich repeat protein 10) (F-box protein FBL10) (F-box/LRR-repeat protein 10) (JmjC domain-containing histone demethylation protein 1B) ([Histone-H3]-lysine-36 demethylase 1B)	Kdm2b	Mus musculus (Mouse)	1309
P49698	HNF4A_MOUSE	reviewed	Hepatocyte nuclear factor 4-alpha (HNF-4-alpha) (Nuclear receptor subfamily 2 group A member 1) (Transcription factor 14) (TCF-14) (Transcription factor HNF-4)	Hnf4a	Mus musculus (Mouse)	474
Q6P5G3	MBTD1_MOUSE	reviewed	MBT domain-containing protein 1	Mbtd1	Mus musculus (Mouse)	631
Q9CPW9	MAP12_MOUSE	reviewed	Methionine aminopeptidase 1D, mitochondrial (MAP 1D) (MetAP 1D) (EC 3.4.11.18) (Methionyl aminopeptidase type 1D, mitochondrial) (Peptidase M 1D)	Metap1d	Mus musculus (Mouse)	335
Q6ZPI0	JADE1_MOUSE	reviewed	Protein Jade-1 (Jade family PHD finger protein 1) (PHD finger protein 17)	Jade1	Mus musculus (Mouse)	834
Q63ZV0	INSM1_MOUSE	reviewed	Insulinoma-associated protein 1 (Zinc finger protein IA-1)	Insm1	Mus musculus (Mouse)	521
Q69ZK6	JHD2C_MOUSE	reviewed	Probable JmjC domain-containing histone demethylation protein 2C (EC 1.14.11.-) (Jumonji domain-containing protein 1C)	Jmjd1c	Mus musculus (Mouse)	2350
Q3UXZ9	KDM5A_MOUSE	reviewed	Lysine-specific demethylase 5A (EC 1.14.11.67) (Histone demethylase JARID1A) (Jumonji/ARID domain-containing protein 1A) (Retinoblastoma-binding protein 2) (RBBP-2) ([histone H3]-trimethyl-L-lysine(4) demethylase 5A)	Kdm5a	Mus musculus (Mouse)	1690
Q7TQ95	LNP_MOUSE	reviewed	Endoplasmic reticulum junction formation protein lunapark (ER junction formation factor lunapark) (Protein ulnaless)	Lnpk	Mus musculus (Mouse)	425
Q8JZY4	MRPP3_MOUSE	reviewed	Mitochondrial ribonuclease P catalytic subunit (EC 3.1.26.5) (Mitochondrial ribonuclease P protein 3) (Mitochondrial RNase P protein 3)	Prorp	Mus musculus (Mouse)	584
Q80YC5	FA12_MOUSE	reviewed	Coagulation factor XII (EC 3.4.21.38) (Hageman factor) (HAF) [Cleaved into: Coagulation factor XIIa heavy chain; Coagulation factor XIIa light chain]	F12	Mus musculus (Mouse)	597
Q6PCM1	KDM3A_MOUSE	reviewed	Lysine-specific demethylase 3A (EC 1.14.11.65) (JmjC domain-containing histone demethylation protein 2A) (Jumonji domain-containing protein 1A) ([histone H3]-dimethyl-L-lysine(9) demethylase 3A)	Kdm3a	Mus musculus (Mouse)	1323
P63318	KPCG_MOUSE	reviewed	Protein kinase C gamma type (PKC-gamma) (EC 2.7.11.13)	Prkcg	Mus musculus (Mouse)	697
P53776	LHX4_MOUSE	reviewed	LIM/homeobox protein Lhx4 (LIM homeobox protein 4)	Lhx4	Mus musculus (Mouse)	390
Q8BGN3	ENPP6_MOUSE	reviewed	Glycerophosphocholine cholinephosphodiesterase ENPP6 (GPC-Cpde) (EC 3.1.4.-) (EC 3.1.4.38) (Choline-specific glycerophosphodiester phosphodiesterase) (Ectonucleotide pyrophosphatase/phosphodiesterase family member 6) (E-NPP 6) (NPP-6)	Enpp6	Mus musculus (Mouse)	440
P43300	EGR3_MOUSE	reviewed	Early growth response protein 3 (EGR-3)	Egr3	Mus musculus (Mouse)	387
O88842	FGD3_MOUSE	reviewed	FYVE, RhoGEF and PH domain-containing protein 3	Fgd3	Mus musculus (Mouse)	733
Q9R059	FHL3_MOUSE	reviewed	Four and a half LIM domains protein 3 (FHL-3) (Skeletal muscle LIM-protein 2) (SLIM-2)	Fhl3	Mus musculus (Mouse)	289
Q61645	HAIR_MOUSE	reviewed	Lysine-specific demethylase hairless (EC 1.14.11.65) ([histone H3]-dimethyl-L-lysine(9) demethylase hairless)	Hr	Mus musculus (Mouse)	1182
Q7TN16	HHIP_MOUSE	reviewed	Hedgehog-interacting protein (HHIP) (HIP)	Hhip	Mus musculus (Mouse)	700
Q9Z2Q2	KNOP1_MOUSE	reviewed	Lysine-rich nucleolar protein 1 (Testis-specific gene 118 protein)	Knop1	Mus musculus (Mouse)	478
Q8R3Y8	I2BP1_MOUSE	reviewed	Interferon regulatory factor 2-binding protein 1 (IRF-2-binding protein 1) (IRF-2BP1) (Probable E3 ubiquitin-protein ligase IRF2BP1) (EC 2.3.2.27) (Probable RING-type E3 ubiquitin transferase IRF2BP1)	Irf2bp1	Mus musculus (Mouse)	584
Q8C0D7	ING4_MOUSE	reviewed	Inhibitor of growth protein 4 (p29ING4)	Ing4	Mus musculus (Mouse)	249
Q8K114	INT9_MOUSE	reviewed	Integrator complex subunit 9 (Int9)	Ints9	Mus musculus (Mouse)	658
Q9D1P2	KAT8_MOUSE	reviewed	Histone acetyltransferase KAT8 (EC 2.3.1.48) (Lysine acetyltransferase 8) (MOZ, YBF2/SAS3, SAS2 and TIP60 protein 1) (MYST-1)	Kat8	Mus musculus (Mouse)	458
Q6PDK2	KMT2D_MOUSE	reviewed	Histone-lysine N-methyltransferase 2D (Lysine N-methyltransferase 2D) (EC 2.1.1.354) (ALL1-related protein) (Myeloid/lymphoid or mixed-lineage leukemia protein 2)	Kmt2d	Mus musculus (Mouse)	5588
P61969	LMO4_MOUSE	reviewed	LIM domain transcription factor LMO4 (Breast tumor autoantigen) (LIM domain only protein 4) (LMO-4)	Lmo4	Mus musculus (Mouse)	165
O09159	MA2B1_MOUSE	reviewed	Lysosomal alpha-mannosidase (Laman) (EC 3.2.1.24) (Lysosomal acid alpha-mannosidase) (Mannosidase alpha class 2B member 1) (Mannosidase alpha-B)	Man2b1	Mus musculus (Mouse)	1013
Q9DCS3	MECR_MOUSE	reviewed	Enoyl-[acyl-carrier-protein] reductase, mitochondrial (EC 1.3.1.104) (2-enoyl thioester reductase) (Nuclear receptor-binding factor 1) (NRBF-1)	Mecr	Mus musculus (Mouse)	373
Q9WTZ2	MBTP1_MOUSE	reviewed	Membrane-bound transcription factor site-1 protease (EC 3.4.21.112) (Endopeptidase S1P) (Sterol-regulated luminal protease) (Subtilisin/kexin isozyme 1) (SKI-1)	Mbtps1	Mus musculus (Mouse)	1052
Q8C181	MBNL2_MOUSE	reviewed	Muscleblind-like protein 2	Mbnl2	Mus musculus (Mouse)	373
A2APF3	CTCFL_MOUSE	reviewed	Transcriptional repressor CTCFL (Brother of the regulator of imprinted sites) (CCCTC-binding factor) (CTCF paralog) (CTCF-like protein)	Ctcfl	Mus musculus (Mouse)	636
Q91ZF0	DJC24_MOUSE	reviewed	DnaJ homolog subfamily C member 24 (CSL-type zinc finger-containing protein 3) (Diphthamide biosynthesis protein 4) (J domain protein DjC7)	Dnajc24	Mus musculus (Mouse)	148
B2RQR8	ECE2_MOUSE	reviewed	Endothelin-converting enzyme 2 (ECE-2) (EC 3.4.24.71)	Ece2	Mus musculus (Mouse)	763
P59178	LMBL2_MOUSE	reviewed	Lethal(3)malignant brain tumor-like protein 2 (L(3)mbt-like protein 2)	L3mbtl2	Mus musculus (Mouse)	703
P27046	MA2A1_MOUSE	reviewed	Alpha-mannosidase 2 (EC 3.2.1.114) (Golgi alpha-mannosidase II) (AMan II) (Man II) (Mannosidase alpha class 2A member 1) (Mannosyl-oligosaccharide 1,3-1,6-alpha-mannosidase)	Man2a1	Mus musculus (Mouse)	1150
Q8BRX9	MARH3_MOUSE	reviewed	E3 ubiquitin-protein ligase MARCHF3 (EC 2.3.2.27) (Membrane-associated RING finger protein 3) (Membrane-associated RING-CH protein III) (MARCH-III) (RING-type E3 ubiquitin transferase MARCHF3)	Marchf3	Mus musculus (Mouse)	218
Q60764	MKRN3_MOUSE	reviewed	Probable E3 ubiquitin-protein ligase makorin-3 (EC 2.3.2.27) (RING-type E3 ubiquitin transferase makorin-3) (Zinc finger protein 127)	Mkrn3	Mus musculus (Mouse)	544
Q501J6	DDX17_MOUSE	reviewed	Probable ATP-dependent RNA helicase DDX17 (EC 3.6.4.13) (DEAD box protein 17)	Ddx17	Mus musculus (Mouse)	650
Q80WT2	DMRT3_MOUSE	reviewed	Doublesex- and mab-3-related transcription factor 3	Dmrt3	Mus musculus (Mouse)	476
P51906	EAA3_MOUSE	reviewed	Excitatory amino acid transporter 3 (Excitatory amino-acid carrier 1) (Sodium-dependent glutamate/aspartate transporter 3) (Solute carrier family 1 member 1)	Slc1a1	Mus musculus (Mouse)	523
Q9WV60	GSK3B_MOUSE	reviewed	Glycogen synthase kinase-3 beta (GSK-3 beta) (EC 2.7.11.26) (Serine/threonine-protein kinase GSK3B) (EC 2.7.11.1)	Gsk3b	Mus musculus (Mouse)	420
P16054	KPCE_MOUSE	reviewed	Protein kinase C epsilon type (EC 2.7.11.13) (nPKC-epsilon)	Prkce	Mus musculus (Mouse)	737
P56671	MAZ_MOUSE	reviewed	Myc-associated zinc finger protein (MAZI) (Pur-1) (Purine-binding transcription factor)	Maz	Mus musculus (Mouse)	477
Q3KNM2	MARH5_MOUSE	reviewed	E3 ubiquitin-protein ligase MARCHF5 (EC 2.3.2.27) (Membrane-associated RING finger protein 5) (Membrane-associated RING-CH protein V) (MARCH-V) (RING-type E3 ubiquitin transferase MARCHF5)	Marchf5	Mus musculus (Mouse)	278
Q8R516	MIB2_MOUSE	reviewed	E3 ubiquitin-protein ligase MIB2 (EC 2.3.2.27) (Dystrophin-like protein) (Dyslike) (Mind bomb homolog 2) (Mind bomb-2) (RING-type E3 ubiquitin transferase MIB2) (Skeletrophin)	Mib2	Mus musculus (Mouse)	973
Q8BGT6	MILK1_MOUSE	reviewed	MICAL-like protein 1 (Molecule interacting with Rab13) (MIRab13)	Micall1	Mus musculus (Mouse)	870
P34960	MMP12_MOUSE	reviewed	Macrophage metalloelastase (MME) (EC 3.4.24.65) (Matrix metalloproteinase-12) (MMP-12)	Mmp12	Mus musculus (Mouse)	473
Q9Z100	CPXM1_MOUSE	reviewed	Probable carboxypeptidase X1 (EC 3.4.17.-) (Metallocarboxypeptidase CPX-1)	Cpxm1	Mus musculus (Mouse)	722
Q8CGW9	DMRTD_MOUSE	reviewed	Doublesex- and mab-3-related transcription factor C2 (Doublesex- and mab-3-related transcription factor 7)	Dmrtc2	Mus musculus (Mouse)	370
Q6NS52	DGKB_MOUSE	reviewed	Diacylglycerol kinase beta (DAG kinase beta) (EC 2.7.1.107) (Diglyceride kinase beta) (DGK-beta)	Dgkb	Mus musculus (Mouse)	802
Q61097	KSR1_MOUSE	reviewed	Kinase suppressor of Ras 1 (mKSR1) (EC 2.7.11.1) (Protein Hb)	Ksr1	Mus musculus (Mouse)	873
Q99J21	MCLN1_MOUSE	reviewed	Mucolipin-1 (Mucolipidin) (Transient receptor potential-mucolipin 1) (TRPML1)	Mcoln1	Mus musculus (Mouse)	580
Q8R003	MBNL3_MOUSE	reviewed	Muscleblind-like protein 3 (Cys3His CCG1-required protein) (Muscleblind-like X-linked protein) (Protein MCHCR)	Mbnl3	Mus musculus (Mouse)	342
Q8CBH7	MARHB_MOUSE	reviewed	E3 ubiquitin-protein ligase MARCHF11 (EC 2.3.2.27) (Membrane-associated RING finger protein 11) (Membrane-associated RING-CH protein XI) (MARCH-XI) (RING-type E3 ubiquitin transferase MARCHF11)	Marchf11	Mus musculus (Mouse)	400
Q8BJL1	FBX30_MOUSE	reviewed	F-box only protein 30 (Muscle ubiquitin ligase of SCF complex in atrophy-1) (MUSA1)	Fbxo30	Mus musculus (Mouse)	746
Q9JL70	FANCA_MOUSE	reviewed	Fanconi anemia group A protein homolog (Protein FACA)	Fanca	Mus musculus (Mouse)	1439
Q99LI8	HGS_MOUSE	reviewed	Hepatocyte growth factor-regulated tyrosine kinase substrate	Hgs	Mus musculus (Mouse)	775
P28867	KPCD_MOUSE	reviewed	Protein kinase C delta type (EC 2.7.11.13) (Tyrosine-protein kinase PRKCD) (EC 2.7.10.2) (nPKC-delta) [Cleaved into: Protein kinase C delta type regulatory subunit; Protein kinase C delta type catalytic subunit (Sphingosine-dependent protein kinase-1) (SDK1)]	Prkcd	Mus musculus (Mouse)	674
Q8BRB7	KAT6B_MOUSE	reviewed	Histone acetyltransferase KAT6B (EC 2.3.1.48) (MOZ, YBF2/SAS3, SAS2 and TIP60 protein 4) (MYST-4) (Protein querkopf)	Kat6b	Mus musculus (Mouse)	1872
Q8BWY4	MBLC1_MOUSE	reviewed	Metallo-beta-lactamase domain-containing protein 1 (EC 3.-.-.-)	Mblac1	Mus musculus (Mouse)	260
Q8VI63	MOB2_MOUSE	reviewed	MOB kinase activator 2 (Mob2 homolog) (Mps one binder kinase activator-like 2) (Ovary-specific MOB-like protein)	Mob2	Mus musculus (Mouse)	235
Q9JHI0	MMP19_MOUSE	reviewed	Matrix metalloproteinase-19 (MMP-19) (EC 3.4.24.-) (Matrix metalloproteinase RASI)	Mmp19	Mus musculus (Mouse)	527
Q03719	KCND1_MOUSE	reviewed	Potassium voltage-gated channel subfamily D member 1 (Voltage-gated potassium channel subunit Kv4.1) (mShal)	Kcnd1	Mus musculus (Mouse)	651
O08550	KMT2B_MOUSE	reviewed	Histone-lysine N-methyltransferase 2B (Lysine N-methyltransferase 2B) (EC 2.1.1.354) (Myeloid/lymphoid or mixed-lineage leukemia protein 4 homolog) (Trithorax homolog 2) (WW domain-binding protein 7) (WBP-7)	Kmt2b	Mus musculus (Mouse)	2713
Q6NZM9	HDAC4_MOUSE	reviewed	Histone deacetylase 4 (HD4) (EC 3.5.1.98)	Hdac4	Mus musculus (Mouse)	1076
Q6ZQF7	JADE2_MOUSE	reviewed	E3 ubiquitin-protein ligase Jade-2 (EC 2.3.2.27) (Jade family PHD finger protein 2) (PHD finger protein 15)	Jade2	Mus musculus (Mouse)	829
P46099	KLF1_MOUSE	reviewed	Krueppel-like factor 1 (Erythroid krueppel-like transcription factor) (EKLF)	Klf1	Mus musculus (Mouse)	358
Q6ZPK7	LST2_MOUSE	reviewed	Lateral signaling target protein 2 homolog (Zinc finger FYVE domain-containing protein 28)	Zfyve28	Mus musculus (Mouse)	905
Q9JK45	KCNQ5_MOUSE	reviewed	Potassium voltage-gated channel subfamily KQT member 5 (KQT-like 5) (Potassium channel subunit alpha KvLQT5) (Voltage-gated potassium channel subunit Kv7.5)	Kcnq5	Mus musculus (Mouse)	933
Q8K4L6	MEPE_MOUSE	reviewed	Matrix extracellular phosphoglycoprotein (Osteoblast/osteocyte factor 45) (OF45) (Osteoregulin)	Mepe	Mus musculus (Mouse)	441
Q9R000	ITBP2_MOUSE	reviewed	Integrin beta-1-binding protein 2 (Melusin)	Itgb1bp2	Mus musculus (Mouse)	350
Q62101	KPCD1_MOUSE	reviewed	Serine/threonine-protein kinase D1 (EC 2.7.11.13) (Protein kinase C mu type) (Protein kinase D) (nPKC-D1) (nPKC-mu)	Prkd1	Mus musculus (Mouse)	918
Q9Z0S2	LHX2_MOUSE	reviewed	LIM/homeobox protein Lhx2 (Homeobox protein LH-2) (LIM homeobox protein 2)	Lhx2	Mus musculus (Mouse)	406
Q9DC07	LNEBL_MOUSE	reviewed	LIM zinc-binding domain-containing Nebulette (Actin-binding Z-disk protein)	Nebl	Mus musculus (Mouse)	270
Q9Z2E2	MBD1_MOUSE	reviewed	Methyl-CpG-binding domain protein 1 (Methyl-CpG-binding protein MBD1)	Mbd1	Mus musculus (Mouse)	636
P53349	M3K1_MOUSE	reviewed	Mitogen-activated protein kinase kinase kinase 1 (EC 2.7.11.25) (MAPK/ERK kinase kinase 1) (MEK kinase 1) (MEKK 1)	Map3k1	Mus musculus (Mouse)	1493
Q9JLC3	MSRB1_MOUSE	reviewed	Methionine-R-sulfoxide reductase B1 (MsrB1) (EC 1.8.4.12) (EC 1.8.4.14) (Selenoprotein R) (SelR) (Selenoprotein X) (SelX)	Msrb1	Mus musculus (Mouse)	116
Q61391	NEP_MOUSE	reviewed	Neprilysin (EC 3.4.24.11) (Atriopeptidase) (Enkephalinase) (Neutral endopeptidase 24.11) (NEP) (Neutral endopeptidase) (Skin fibroblast elastase) (SFE) (CD antigen CD10)	Mme	Mus musculus (Mouse)	750
Q8BR37	NHLC1_MOUSE	reviewed	E3 ubiquitin-protein ligase NHLRC1 (EC 2.3.2.27) (Malin) (NHL repeat-containing protein 1) (RING-type E3 ubiquitin transferase NHLRC1)	Nhlrc1	Mus musculus (Mouse)	401
Q9CZN7	GLYM_MOUSE	reviewed	Serine hydroxymethyltransferase, mitochondrial (SHMT) (EC 2.1.2.1) (Glycine hydroxymethyltransferase) (Serine methylase)	Shmt2	Mus musculus (Mouse)	504
Q9DBA8	HUTI_MOUSE	reviewed	Probable imidazolonepropionase (EC 3.5.2.7) (Amidohydrolase domain-containing protein 1)	Amdhd1	Mus musculus (Mouse)	426
P81183	IKZF2_MOUSE	reviewed	Zinc finger protein Helios (Ikaros family zinc finger protein 2)	Ikzf2	Mus musculus (Mouse)	526
Q9JMC2	INSM2_MOUSE	reviewed	Insulinoma-associated protein 2 (Methylated in liver tumor 1)	Insm2	Mus musculus (Mouse)	493
Q3UWM4	KDM7A_MOUSE	reviewed	Lysine-specific demethylase 7A (EC 1.14.11.-) (JmjC domain-containing histone demethylation protein 1D) (Lysine-specific demethylase 7)	Kdm7a	Mus musculus (Mouse)	940
P68404	KPCB_MOUSE	reviewed	Protein kinase C beta type (PKC-B) (PKC-beta) (EC 2.7.11.13)	Prkcb	Mus musculus (Mouse)	671
Q9JKS4	LDB3_MOUSE	reviewed	LIM domain-binding protein 3 (Protein cypher) (Protein oracle) (Z-band alternatively spliced PDZ-motif protein)	Ldb3	Mus musculus (Mouse)	723
P61375	LHX5_MOUSE	reviewed	LIM/homeobox protein Lhx5 (LIM homeobox protein 5)	Lhx5	Mus musculus (Mouse)	402
Q9DBD2	MARH8_MOUSE	reviewed	E3 ubiquitin-protein ligase MARCHF8 (EC 2.3.2.27) (Cellular modulator of immune recognition) (c-MIR) (Membrane-associated RING finger protein 8) (Membrane-associated RING-CH protein VIII) (MARCH-VIII) (RING-type E3 ubiquitin transferase MARCHF8)	Marchf8	Mus musculus (Mouse)	286
Q69Z69	ESCO1_MOUSE	reviewed	N-acetyltransferase ESCO1 (EC 2.3.1.-) (Establishment of cohesion 1 homolog 1) (ECO1 homolog 1)	Esco1	Mus musculus (Mouse)	843
Q7TNS8	EPOP_MOUSE	reviewed	Elongin BC and Polycomb repressive complex 2-associated protein (Embryonic stem cell-specific PRC2 subunit p48) (ES cell-specific PRC2 subunit p48) (esPRC2p48)	Epop	Mus musculus (Mouse)	369
P62932	FBX40_MOUSE	reviewed	F-box only protein 40	Fbxo40	Mus musculus (Mouse)	710
P20444	KPCA_MOUSE	reviewed	Protein kinase C alpha type (PKC-A) (PKC-alpha) (EC 2.7.11.13)	Prkca	Mus musculus (Mouse)	672
Q4VC33	MAEA_MOUSE	reviewed	E3 ubiquitin-protein transferase MAEA (EC 2.3.2.27) (Erythroblast macrophage protein) (Macrophage erythroblast attacher)	Maea	Mus musculus (Mouse)	396
P26187	MGMT_MOUSE	reviewed	Methylated-DNA--protein-cysteine methyltransferase (EC 2.1.1.63) (6-O-methylguanine-DNA methyltransferase) (MGMT) (O-6-methylguanine-DNA-alkyltransferase)	Mgmt	Mus musculus (Mouse)	211
Q05915	GCH1_MOUSE	reviewed	GTP cyclohydrolase 1 (EC 3.5.4.16) (GTP cyclohydrolase I) (GTP-CH-I)	Gch1	Mus musculus (Mouse)	241
Q61792	LASP1_MOUSE	reviewed	LIM and SH3 domain protein 1 (LASP-1) (Metastatic lymph node gene 50 protein) (MLN 50)	Lasp1	Mus musculus (Mouse)	263
Q9QUI1	LRA25_MOUSE	reviewed	Leucine repeat adapter protein 25 (C184L ORF2 protein) (C184M protein) (MMTV receptor)	Fam89b	Mus musculus (Mouse)	189
P24527	LKHA4_MOUSE	reviewed	Leukotriene A-4 hydrolase (LTA-4 hydrolase) (EC 3.3.2.6) (Leukotriene A(4) hydrolase) (Tripeptide aminopeptidase LTA4H) (EC 3.4.11.4)	Lta4h	Mus musculus (Mouse)	611
Q91XD2	LIMS2_MOUSE	reviewed	LIM and senescent cell antigen-like-containing domain protein 2 (Particularly interesting new Cys-His protein 2) (PINCH-2)	Lims2	Mus musculus (Mouse)	341
Q9ERG0	LIMA1_MOUSE	reviewed	LIM domain and actin-binding protein 1 (Epithelial protein lost in neoplasm) (mEPLIN)	Lima1	Mus musculus (Mouse)	753
Q8BU85	MSRB3_MOUSE	reviewed	Methionine-R-sulfoxide reductase B3, mitochondrial (MsrB3) (EC 1.8.4.12) (EC 1.8.4.14)	Msrb3	Mus musculus (Mouse)	253
Q4U2R1	HERC2_MOUSE	reviewed	E3 ubiquitin-protein ligase HERC2 (EC 2.3.2.26) (HECT domain and RCC1-like domain-containing protein 2) (HECT-type E3 ubiquitin transferase HERC2)	Herc2	Mus musculus (Mouse)	4836
Q8BW72	KDM4A_MOUSE	reviewed	Lysine-specific demethylase 4A (EC 1.14.11.66) (EC 1.14.11.69) (JmjC domain-containing histone demethylation protein 3A) (Jumonji domain-containing protein 2A) ([histone H3]-trimethyl-L-lysine(36) demethylase 4A) ([histone H3]-trimethyl-L-lysine(9) demethylase 4A)	Kdm4a	Mus musculus (Mouse)	1064
Q8CHK4	KAT5_MOUSE	reviewed	Histone acetyltransferase KAT5 (EC 2.3.1.48) (60 kDa Tat-interactive protein) (Tip60) (Histone acetyltransferase HTATIP) (Lysine acetyltransferase 5)	Kat5	Mus musculus (Mouse)	513
Q9WUH2	LHX9_MOUSE	reviewed	LIM/homeobox protein Lhx9 (LIM homeobox protein 9)	Lhx9	Mus musculus (Mouse)	397
Q80TE3	MARH4_MOUSE	reviewed	E3 ubiquitin-protein ligase MARCHF4 (EC 2.3.2.27) (Membrane-associated RING finger protein 4) (Membrane-associated RING-CH protein IV) (MARCH-IV) (RING-type E3 ubiquitin transferase MARCHF4)	Marchf4	Mus musculus (Mouse)	409
Q9CZJ6	MS18A_MOUSE	reviewed	Protein Mis18-alpha	Mis18a	Mus musculus (Mouse)	204
Q8VCM5	MUL1_MOUSE	reviewed	Mitochondrial ubiquitin ligase activator of NFKB 1 (EC 2.3.2.27) (E3 ubiquitin-protein ligase MUL1) (Growth inhibition and death E3 ligase) (Protein Hades) (RING-type E3 ubiquitin transferase NFKB 1)	Mul1	Mus musculus (Mouse)	352
Q8CHI8	EP400_MOUSE	reviewed	E1A-binding protein p400 (EC 3.6.4.-) (Domino homolog) (mDomino) (p400 kDa SWI2/SNF2-related protein)	Ep400	Mus musculus (Mouse)	3072
Q8VEE1	LMCD1_MOUSE	reviewed	LIM and cysteine-rich domains protein 1	Lmcd1	Mus musculus (Mouse)	365
B1B1A0	LMBL4_MOUSE	reviewed	Lethal(3)malignant brain tumor-like protein 4 (L(3)mbt-like protein 4)	L3mbtl4	Mus musculus (Mouse)	621
Q91XL2	LNX2_MOUSE	reviewed	Ligand of Numb protein X 2 (Numb-binding protein 2)	Lnx2	Mus musculus (Mouse)	687
O55123	MMP10_MOUSE	reviewed	Stromelysin-2 (SL-2) (EC 3.4.24.22) (Matrix metalloproteinase-10) (MMP-10) (Transin-2)	Mmp10	Mus musculus (Mouse)	476
Q9R0S2	MMP24_MOUSE	reviewed	Matrix metalloproteinase-24 (MMP-24) (EC 3.4.24.-) (Matrix metalloproteinase-21) (MMP-21) (Membrane-type matrix metalloproteinase 5) (MT-MMP 5) (MTMMP5) (Membrane-type-5 matrix metalloproteinase) (MT5-MMP) (MT5MMP) [Cleaved into: Processed matrix metalloproteinase-24]	Mmp24	Mus musculus (Mouse)	618
Q8VEK6	ING3_MOUSE	reviewed	Inhibitor of growth protein 3 (p47ING3)	Ing3	Mus musculus (Mouse)	421
Q9JJZ6	KLF13_MOUSE	reviewed	Krueppel-like factor 13 (Basic transcription element-binding protein 3) (BTE-binding protein 3) (Erythroid transcription factor FKLF-2) (RANTES factor of late activated T-lymphocytes 1) (RFLAT-1) (Transcription factor BTEB3)	Klf13	Mus musculus (Mouse)	289
Q9QXP6	MKRN1_MOUSE	reviewed	E3 ubiquitin-protein ligase makorin-1 (EC 2.3.2.27) (RING-type E3 ubiquitin transferase makorin-1)	Mkrn1	Mus musculus (Mouse)	481
Q8CDB0	MKNK2_MOUSE	reviewed	MAP kinase-interacting serine/threonine-protein kinase 2 (EC 2.7.11.1) (MAP kinase signal-integrating kinase 2) (MAPK signal-integrating kinase 2) (Mnk2)	Mknk2	Mus musculus (Mouse)	459
Q78J03	MSRB2_MOUSE	reviewed	Methionine-R-sulfoxide reductase B2, mitochondrial (MsrB2) (EC 1.8.4.12) (EC 1.8.4.14)	Msrb2	Mus musculus (Mouse)	175
Q9D4J7	PHF6_MOUSE	reviewed	PHD finger protein 6	Phf6	Mus musculus (Mouse)	364
Q9Z2V5	HDAC6_MOUSE	reviewed	Histone deacetylase 6 (HD6) (EC 3.5.1.98) (Histone deacetylase mHDA2) (Tubulin-lysine deacetylase HDAC6) (EC 3.5.1.-)	Hdac6	Mus musculus (Mouse)	1149
Q61781	K1C14_MOUSE	reviewed	Keratin, type I cytoskeletal 14 (Cytokeratin-14) (CK-14) (Keratin-14) (K14)	Krt14	Mus musculus (Mouse)	484
Q03526	ITK_MOUSE	reviewed	Tyrosine-protein kinase ITK/TSK (EC 2.7.10.2) (IL-2-inducible T-cell kinase) (Kinase EMT) (Kinase TLK) (T-cell-specific kinase)	Itk	Mus musculus (Mouse)	625
Q8CIG3	KDM1B_MOUSE	reviewed	Lysine-specific histone demethylase 1B (EC 1.14.99.66) (Flavin-containing amine oxidase domain-containing protein 1) (Lysine-specific histone demethylase 2)	Kdm1b	Mus musculus (Mouse)	826
Q8BFW7	LPP_MOUSE	reviewed	Lipoma-preferred partner homolog	Lpp	Mus musculus (Mouse)	613
Q10738	MMP7_MOUSE	reviewed	Matrilysin (EC 3.4.24.23) (Matrin) (Matrix metalloproteinase-7) (MMP-7) (Pump-1 protease) (Uterine metalloproteinase)	Mmp7	Mus musculus (Mouse)	264
Q8K3F2	MMP21_MOUSE	reviewed	Matrix metalloproteinase-21 (MMP-21) (EC 3.4.24.-)	Mmp21	Mus musculus (Mouse)	568
O70374	MTG8R_MOUSE	reviewed	Protein CBFA2T2 (MTG8-like protein) (MTG8-related protein 1)	Cbfa2t2	Mus musculus (Mouse)	594
Q6PCN7	HLTF_MOUSE	reviewed	Helicase-like transcription factor (EC 2.3.2.27) (EC 3.6.4.-) (P113) (RING-type E3 ubiquitin transferase HLTF) (SWI/SNF-related matrix-associated actin-dependent regulator of chromatin subfamily A member 3) (Sucrose nonfermenting protein 2-like 3) (TNF-response element-binding protein)	Hltf	Mus musculus (Mouse)	1003
P0C1T1	HXB2_MOUSE	reviewed	Homeobox protein Hox-B2 (Homeobox protein Hox-2.8)	Hoxb2	Mus musculus (Mouse)	354
Q8BX65	MDFIC_MOUSE	reviewed	MyoD family inhibitor domain-containing protein (I-mfa domain-containing protein) (Kidney cell line-derived transcript 1)	Mdfic	Mus musculus (Mouse)	247
P33435	MMP13_MOUSE	reviewed	Collagenase 3 (EC 3.4.24.-) (Matrix metalloproteinase-13) (MMP-13)	Mmp13	Mus musculus (Mouse)	472
Q8C170	MYO9A_MOUSE	reviewed	Unconventional myosin-IXa (Unconventional myosin-9a)	Myo9a	Mus musculus (Mouse)	2542
Q0MW30	NEU1B_MOUSE	reviewed	E3 ubiquitin-protein ligase NEURL1B (EC 2.3.2.27) (Neuralized-2) (NEUR2) (Neuralized-like protein 1B) (Neuralized-like protein 2) (Neuralized-like protein 3) (RING-type E3 ubiquitin transferase NEURL1B)	Neurl1b	Mus musculus (Mouse)	546
P63328	PP2BA_MOUSE	reviewed	Serine/threonine-protein phosphatase 2B catalytic subunit alpha isoform (EC 3.1.3.16) (CAM-PRP catalytic subunit) (Calmodulin-dependent calcineurin A subunit alpha isoform) (CNA alpha)	Ppp3ca	Mus musculus (Mouse)	521
P48453	PP2BB_MOUSE	reviewed	Serine/threonine-protein phosphatase 2B catalytic subunit beta isoform (EC 3.1.3.16) (CAM-PRP catalytic subunit) (Calmodulin-dependent calcineurin A subunit beta isoform) (CNA beta)	Ppp3cb	Mus musculus (Mouse)	525
P48455	PP2BC_MOUSE	reviewed	Serine/threonine-protein phosphatase 2B catalytic subunit gamma isoform (EC 3.1.3.16) (CAM-PRP catalytic subunit) (Calcineurin, testis-specific catalytic subunit) (Calmodulin-dependent calcineurin A subunit gamma isoform)	Ppp3cc	Mus musculus (Mouse)	513
Q8R5F7	IFIH1_MOUSE	reviewed	Interferon-induced helicase C domain-containing protein 1 (EC 3.6.4.13) (Helicase with 2 CARD domains) (Helicard) (Interferon induced with helicase C domain protein 1) (Melanoma differentiation-associated protein 5) (MDA-5) (RIG-I-like receptor 2) (RLR-2)	Ifih1	Mus musculus (Mouse)	1025
Q8K3K8	OPTN_MOUSE	reviewed	Optineurin	Optn	Mus musculus (Mouse)	584
P00756	K1KB3_MOUSE	reviewed	Kallikrein 1-related peptidase b3 (EC 3.4.21.35) (7S nerve growth factor gamma chain) (Gamma-NGF) (Glandular kallikrein K3) (mGK-3) (Tissue kallikrein-3) [Cleaved into: Nerve growth factor gamma chain 1; Nerve growth factor gamma chain 2]	Klk1b3	Mus musculus (Mouse)	261
Q6Q783	KMT5C_MOUSE	reviewed	Histone-lysine N-methyltransferase KMT5C (Lysine-specific methyltransferase 5C) (Suppressor of variegation 4-20 homolog 2) (Su(var)4-20 homolog 2) (Suv4-20h2) ([histone H4]-N-methyl-L-lysine20 N-methyltransferase KMT5B) (EC 2.1.1.362) ([histone H4]-lysine20 N-methyltransferase KMT5B) (EC 2.1.1.361)	Kmt5c	Mus musculus (Mouse)	468
Q99JB0	KLF7_MOUSE	reviewed	Krueppel-like factor 7	Klf7	Mus musculus (Mouse)	301
O35111	KCNK3_MOUSE	reviewed	Potassium channel subfamily K member 3 (Acid-sensitive potassium channel protein TASK-1) (Cardiac two pore background K(+) channel) (TWIK-related acid-sensitive K(+) channel 1) (Two pore potassium channel KT3.1) (Two pore K(+) channel KT3.1) (cTBAK-1)	Kcnk3	Mus musculus (Mouse)	409
Q99KR3	LACB2_MOUSE	reviewed	Endoribonuclease LACTB2 (Beta-lactamase-like protein 2) (EC 3.1.27.-)	Lactb2	Mus musculus (Mouse)	288
Q9JKU8	LMX1A_MOUSE	reviewed	LIM homeobox transcription factor 1-alpha (LIM/homeobox protein 1.1) (LMX-1.1) (LIM/homeobox protein LMX1A)	Lmx1a	Mus musculus (Mouse)	382
O88609	LMX1B_MOUSE	reviewed	LIM homeobox transcription factor 1-beta (LIM/homeobox protein 1.2) (LMX-1.2) (LIM/homeobox protein LMX1B)	Lmx1b	Mus musculus (Mouse)	395
Q69Z36	MEX3B_MOUSE	reviewed	RNA-binding protein MEX3B (RING finger and KH domain-containing protein 3)	Mex3b	Mus musculus (Mouse)	601
Q61847	MEP1B_MOUSE	reviewed	Meprin A subunit beta (EC 3.4.24.63) (Endopeptidase-2) (Meprin B)	Mep1b	Mus musculus (Mouse)	704
Q922S4	PDE2A_MOUSE	reviewed	cGMP-dependent 3',5'-cyclic phosphodiesterase (EC 3.1.4.17) (Cyclic GMP-stimulated phosphodiesterase) (CGS-PDE) (cGSPDE)	Pde2a	Mus musculus (Mouse)	939
Q9QYX7	PCLO_MOUSE	reviewed	Protein piccolo (Aczonin) (Brain-derived HLMN protein) (Multidomain presynaptic cytomatrix protein)	Pclo	Mus musculus (Mouse)	5068
Q61139	PCSK7_MOUSE	reviewed	Proprotein convertase subtilisin/kexin type 7 (EC 3.4.21.-) (Prohormone convertase 7) (Proprotein convertase 7) (PC7) (Subtilisin-like proprotein convertase 7) (SPC7) (Subtilisin/kexin-like protease PC7)	Pcsk7	Mus musculus (Mouse)	770
Q9QYH6	MAGD1_MOUSE	reviewed	Melanoma-associated antigen D1 (Dlxin-1) (MAGE-D1 antigen) (Neurotrophin receptor-interacting MAGE homolog)	Maged1	Mus musculus (Mouse)	775
Q61827	MAFK_MOUSE	reviewed	Transcription factor MafK (Erythroid transcription factor NF-E2 p18 subunit)	Mafk	Mus musculus (Mouse)	156
Q8CHX6	MBTP2_MOUSE	reviewed	Membrane-bound transcription factor site-2 protease (EC 3.4.24.85) (Endopeptidase S2P)	Mbtps2	Mus musculus (Mouse)	515
Q9JJ26	MEFV_MOUSE	reviewed	Pyrin (Marenostrin)	Mefv	Mus musculus (Mouse)	767
P35436	NMDE1_MOUSE	reviewed	Glutamate receptor ionotropic, NMDA 2A (GluN2A) (Glutamate [NMDA] receptor subunit epsilon-1) (N-methyl D-aspartate receptor subtype 2A) (NMDAR2A) (NR2A)	Grin2a	Mus musculus (Mouse)	1464
Q505F1	NR2C1_MOUSE	reviewed	Nuclear receptor subfamily 2 group C member 1 (Orphan nuclear receptor TR2) (Testicular receptor 2) (mTR2)	Nr2c1	Mus musculus (Mouse)	590
P32114	PAX2_MOUSE	reviewed	Paired box protein Pax-2	Pax2	Mus musculus (Mouse)	414
Q8VC48	PEX12_MOUSE	reviewed	Peroxisome assembly protein 12 (Peroxin-12)	Pex12	Mus musculus (Mouse)	359
Q80TJ7	PHF8_MOUSE	reviewed	Histone lysine demethylase PHF8 (EC 1.14.11.27) (EC 1.14.11.65) (PHD finger protein 8) ([histone H3]-dimethyl-L-lysine(36) demethylase PHF8) ([histone H3]-dimethyl-L-lysine(9) demethylase PHF8)	Phf8	Mus musculus (Mouse)	1023
O35739	KLF9_MOUSE	reviewed	Krueppel-like factor 9 (Basic transcription element-binding protein 1) (BTE-binding protein 1) (GC-box-binding protein 1) (Transcription factor BTEB1)	Klf9	Mus musculus (Mouse)	244
O35652	LHX8_MOUSE	reviewed	LIM/homeobox protein Lhx8 (LIM homeobox protein 8) (L3) (LIM/homeobox protein Lhx7) (LIM homeobox protein 7)	Lhx8	Mus musculus (Mouse)	367
Q9R1R0	LHX6_MOUSE	reviewed	LIM/homeobox protein Lhx6 (LIM homeobox protein 6) (LIM/homeobox protein Lhx6.1)	Lhx6	Mus musculus (Mouse)	363
A6H5Y3	METH_MOUSE	reviewed	Methionine synthase (MS) (EC 2.1.1.13) (5-methyltetrahydrofolate--homocysteine methyltransferase) (Cobalamin-dependent methionine synthase) (Vitamin-B12 dependent methionine synthase)	Mtr	Mus musculus (Mouse)	1253
O09100	GATA2_MOUSE	reviewed	Endothelial transcription factor GATA-2 (GATA-binding protein 2)	Gata2	Mus musculus (Mouse)	480
Q9DBY0	FOXP4_MOUSE	reviewed	Forkhead box protein P4 (Fork head-related protein-like A) (mFKHLA)	Foxp4	Mus musculus (Mouse)	795
O70138	MMP8_MOUSE	reviewed	Neutrophil collagenase (EC 3.4.24.34) (Collagenase 2) (Matrix metalloproteinase-8) (MMP-8)	Mmp8	Mus musculus (Mouse)	465
Q8CJC5	NEUL3_MOUSE	reviewed	E3 ubiquitin-protein ligase NEURL3 (EC 2.3.2.27) (Lung-inducible neuralized-related C3CH4 RING domain protein) (Neuralized-like protein 3) (RING-type E3 ubiquitin transferase NEURL3)	Neurl3	Mus musculus (Mouse)	254
O88491	NSD1_MOUSE	reviewed	Histone-lysine N-methyltransferase, H3 lysine-36 specific (EC 2.1.1.357) (H3-K36-HMTase) (Nuclear receptor-binding SET domain-containing protein 1) (NR-binding SET domain-containing protein)	Nsd1	Mus musculus (Mouse)	2588
Q60644	NR1H2_MOUSE	reviewed	Oxysterols receptor LXR-beta (Liver X receptor beta) (Nuclear receptor subfamily 1 group H member 2) (Retinoid X receptor-interacting protein No.15) (Ubiquitously-expressed nuclear receptor)	Nr1h2	Mus musculus (Mouse)	446
Q80TL4	PHF24_MOUSE	reviewed	PHD finger protein 24	Phf24	Mus musculus (Mouse)	400
P04184	KITH_MOUSE	reviewed	Thymidine kinase, cytosolic (EC 2.7.1.21)	Tk1	Mus musculus (Mouse)	233
Q9Z0V1	KCND3_MOUSE	reviewed	Potassium voltage-gated channel subfamily D member 3 (Voltage-gated potassium channel subunit Kv4.3)	Kcnd3	Mus musculus (Mouse)	655
Q9CPU0	LGUL_MOUSE	reviewed	Lactoylglutathione lyase (EC 4.4.1.5) (Aldoketomutase) (Glyoxalase I) (Glx I) (Ketone-aldehyde mutase) (Methylglyoxalase) (S-D-lactoylglutathione methylglyoxal lyase)	Glo1	Mus musculus (Mouse)	184
Q8BLB7	LMBL3_MOUSE	reviewed	Lethal(3)malignant brain tumor-like protein 3 (L(3)mbt-like protein 3) (MBT-1)	L3mbtl3	Mus musculus (Mouse)	883
Q7TPV4	MBB1A_MOUSE	reviewed	Myb-binding protein 1A (Myb-binding protein of 160 kDa)	Mybbp1a	Mus musculus (Mouse)	1344
Q80UN9	MOD5_MOUSE	reviewed	tRNA dimethylallyltransferase (EC 2.5.1.75) (Isopentenyl-diphosphate:tRNA isopentenyltransferase) (IPP transferase) (IPPT) (tRNA isopentenyltransferase) (IPTase)	Trit1	Mus musculus (Mouse)	467
P70670	NACAM_MOUSE	reviewed	Nascent polypeptide-associated complex subunit alpha, muscle-specific form (Alpha-NAC, muscle-specific form) (skNAC)	Naca	Mus musculus (Mouse)	2187
Q8BH82	NAPEP_MOUSE	reviewed	N-acyl-phosphatidylethanolamine-hydrolyzing phospholipase D (N-acyl phosphatidylethanolamine phospholipase D) (NAPE-PLD) (NAPE-hydrolyzing phospholipase D) (EC 3.1.4.54)	Napepld	Mus musculus (Mouse)	396
P42582	NKX25_MOUSE	reviewed	Homeobox protein Nkx-2.5 (Cardiac-specific homeobox) (Homeobox protein CSX) (Homeobox protein NK-2 homolog E)	Nkx2-5	Mus musculus (Mouse)	318
Q9QXZ7	NR2E3_MOUSE	reviewed	Photoreceptor-specific nuclear receptor (Nuclear receptor subfamily 2 group E member 3) (Retina-specific nuclear receptor)	Nr2e3	Mus musculus (Mouse)	395
P12813	NR4A1_MOUSE	reviewed	Nuclear receptor subfamily 4 group A member 1 (Nuclear hormone receptor NUR/77) (Nuclear protein N10) (Orphan nuclear receptor HMR)	Nr4a1	Mus musculus (Mouse)	601
Q5DW34	EHMT1_MOUSE	reviewed	Histone-lysine N-methyltransferase EHMT1 (EC 2.1.1.-) (Euchromatic histone-lysine N-methyltransferase 1) (Eu-HMTase1) (G9a-like protein 1) (GLP) (GLP1) (Lysine N-methyltransferase 1D)	Ehmt1	Mus musculus (Mouse)	1296
Q8VDC1	FYCO1_MOUSE	reviewed	FYVE and coiled-coil domain-containing protein 1	Fyco1	Mus musculus (Mouse)	1437
Q9JLQ2	GIT2_MOUSE	reviewed	ARF GTPase-activating protein GIT2 (ARF GAP GIT2) (Cool-interacting tyrosine-phosphorylated protein 2) (CAT-2) (CAT2) (G protein-coupled receptor kinase-interactor 2) (GRK-interacting protein 2)	Git2	Mus musculus (Mouse)	708
O08584	KLF6_MOUSE	reviewed	Krueppel-like factor 6 (Core promoter element-binding protein)	Klf6	Mus musculus (Mouse)	283
Q8BL86	MBLC2_MOUSE	reviewed	Metallo-beta-lactamase domain-containing protein 2 (EC 3.-.-.-)	Mblac2	Mus musculus (Mouse)	279
Q8C5D8	PIAS2_MOUSE	reviewed	E3 SUMO-protein ligase PIAS2 (EC 2.3.2.27) (Androgen receptor-interacting protein 3) (ARIP3) (DAB2-interacting protein) (DIP) (Msx-interacting zinc finger protein) (Protein inhibitor of activated STAT x) (Protein inhibitor of activated STAT2) (RING-type E3 ubiquitin transferase PIAS2)	Pias2	Mus musculus (Mouse)	621
P63006	LHX1_MOUSE	reviewed	LIM/homeobox protein Lhx1 (LIM homeobox protein 1) (Homeobox protein Lim-1)	Lhx1	Mus musculus (Mouse)	406
O89112	LANC1_MOUSE	reviewed	Glutathione S-transferase LANCL1 (EC 2.5.1.18) (40 kDa erythrocyte membrane protein) (p40) (LanC-like protein 1)	Lancl1	Mus musculus (Mouse)	399
Q8BUV6	LSM11_MOUSE	reviewed	U7 snRNA-associated Sm-like protein LSm11	Lsm11	Mus musculus (Mouse)	361
Q8K215	LYRM4_MOUSE	reviewed	LYR motif-containing protein 4	Lyrm4	Mus musculus (Mouse)	91
Q6P2L6	NSD3_MOUSE	reviewed	Histone-lysine N-methyltransferase NSD3 (EC 2.1.1.370) (EC 2.1.1.371) (Nuclear SET domain-containing protein 3) (Wolf-Hirschhorn syndrome candidate 1-like protein 1 homolog) (WHSC1-like protein 1)	Nsd3	Mus musculus (Mouse)	1439
P0C1Q2	PDE11_MOUSE	reviewed	Dual 3',5'-cyclic-AMP and -GMP phosphodiesterase 11A (EC 3.1.4.35) (EC 3.1.4.53) (cAMP and cGMP phosphodiesterase 11A)	Pde11a	Mus musculus (Mouse)	933
Q9WUU6	HNF4G_MOUSE	reviewed	Hepatocyte nuclear factor 4-gamma (HNF-4-gamma) (Nuclear receptor subfamily 2 group A member 2)	Hnf4g	Mus musculus (Mouse)	408
Q62074	KPCI_MOUSE	reviewed	Protein kinase C iota type (EC 2.7.11.13) (Atypical protein kinase C-lambda/iota) (aPKC-lambda/iota) (nPKC-iota)	Prkci	Mus musculus (Mouse)	595
Q3UG20	KMT2E_MOUSE	reviewed	Inactive histone-lysine N-methyltransferase 2E (Inactive lysine N-methyltransferase 2E) (Myeloid/lymphoid or mixed-lineage leukemia protein 5 homolog)	Kmt2e	Mus musculus (Mouse)	1868
Q60793	KLF4_MOUSE	reviewed	Krueppel-like factor 4 (Epithelial zinc finger protein EZF) (Gut-enriched krueppel-like factor)	Klf4	Mus musculus (Mouse)	483
O54785	LIMK2_MOUSE	reviewed	LIM domain kinase 2 (LIMK-2) (EC 2.7.11.1)	Limk2	Mus musculus (Mouse)	638
Q9JKP5	MBNL1_MOUSE	reviewed	Muscleblind-like protein 1 (Triplet-expansion RNA-binding protein)	Mbnl1	Mus musculus (Mouse)	341
Q9CXT8	MPPB_MOUSE	reviewed	Mitochondrial-processing peptidase subunit beta (EC 3.4.24.64) (Beta-MPP) (P-52)	Pmpcb	Mus musculus (Mouse)	489
Q9EPL5	MMP1A_MOUSE	reviewed	Interstitial collagenase A (EC 3.4.24.7) (Matrix metalloproteinase-1a) (MMP-1a) (Mcol-A)	Mmp1a	Mus musculus (Mouse)	464
Q9JHK4	PGTA_MOUSE	reviewed	Geranylgeranyl transferase type-2 subunit alpha (EC 2.5.1.60) (Geranylgeranyl transferase type II subunit alpha) (Rab geranyl-geranyltransferase subunit alpha) (Rab GG transferase alpha) (Rab GGTase alpha) (Rab geranylgeranyltransferase subunit alpha)	Rabggta	Mus musculus (Mouse)	567
P58334	KLF16_MOUSE	reviewed	Krueppel-like factor 16 (Basic transcription element-binding protein 4) (BTE-binding protein 4) (Dopamine receptor-regulating factor) (Transcription factor BTEB4)	Klf16	Mus musculus (Mouse)	251
Q80UY2	KCMF1_MOUSE	reviewed	E3 ubiquitin-protein ligase KCMF1 (EC 2.3.2.27) (Differentially expressed in branching tubulogenesis 91) (Debt-91) (RING-type E3 ubiquitin transferase KCMF1)	Kcmf1	Mus musculus (Mouse)	381
P50481	LHX3_MOUSE	reviewed	LIM/homeobox protein Lhx3 (LIM homeobox protein 3) (Homeobox protein LIM-3) (Homeobox protein P-LIM)	Lhx3	Mus musculus (Mouse)	400
Q571G4	LIN54_MOUSE	reviewed	Protein lin-54 homolog	Lin54	Mus musculus (Mouse)	749
Q9JLI3	MMEL1_MOUSE	reviewed	Membrane metallo-endopeptidase-like 1 (EC 3.4.24.11) (NEP2(m)) (Neprilysin II) (NEPII) (Neprilysin-2) (NEP2) (NL2) (Neprilysin-like 1) (NL-1) (Neprilysin-like peptidase) (NEPLP) (Soluble secreted endopeptidase) [Cleaved into: Membrane metallo-endopeptidase-like 1, soluble form (Neprilysin-2 secreted) (NEP2(s))]	Mmel1	Mus musculus (Mouse)	765
Q8BJG4	MOB3C_MOUSE	reviewed	MOB kinase activator 3C (Mob1 homolog 2C) (Mps one binder kinase activator-like 2C)	Mob3c	Mus musculus (Mouse)	216
Q9EPL6	MMP1B_MOUSE	reviewed	Interstitial collagenase B (EC 3.4.24.7) (Matrix metalloproteinase-1b) (MMP-1b) (Mcol-B)	Mmp1b	Mus musculus (Mouse)	463
P33434	MMP2_MOUSE	reviewed	72 kDa type IV collagenase (EC 3.4.24.24) (72 kDa gelatinase) (Gelatinase A) (Matrix metalloproteinase-2) (MMP-2) [Cleaved into: PEX]	Mmp2	Mus musculus (Mouse)	662
Q91YE3	EGLN1_MOUSE	reviewed	Egl nine homolog 1 (EC 1.14.11.29) (Hypoxia-inducible factor prolyl hydroxylase 2) (HIF-PH2) (HIF-prolyl hydroxylase 2) (HPH-2) (Prolyl hydroxylase domain-containing protein 2) (PHD2) (SM-20)	Egln1	Mus musculus (Mouse)	400
Q5SVQ0	KAT7_MOUSE	reviewed	Histone acetyltransferase KAT7 (EC 2.3.1.48) (Histone acetyltransferase binding to ORC1) (Lysine acetyltransferase 7) (MOZ, YBF2/SAS3, SAS2 and TIP60 protein 2) (MYST-2)	Kat7	Mus musculus (Mouse)	613
Q8BZ21	KAT6A_MOUSE	reviewed	Histone acetyltransferase KAT6A (EC 2.3.1.48) (MOZ, YBF2/SAS3, SAS2 and TIP60 protein 3) (MYST-3) (Monocytic leukemia zinc finger homolog) (Monocytic leukemia zinc finger protein)	Kat6a	Mus musculus (Mouse)	2003
Q9QXD8	LIMD1_MOUSE	reviewed	LIM domain-containing protein 1	Limd1	Mus musculus (Mouse)	668
Q8VDP3	MICA1_MOUSE	reviewed	[F-actin]-monooxygenase MICAL1 (EC 1.14.13.225) (Molecule interacting with CasL protein 1) (MICAL-1) (mMical1) (NEDD9-interacting protein with calponin homology and LIM domains)	Mical1	Mus musculus (Mouse)	1048
Q3U435	MMP25_MOUSE	reviewed	Matrix metalloproteinase-25 (MMP-25) (EC 3.4.24.-)	Mmp25	Mus musculus (Mouse)	615
Q8K3I4	MYRIP_MOUSE	reviewed	Rab effector MyRIP (Exophilin-8) (Myosin-VIIa- and Rab-interacting protein) (Synaptotagmin-like protein lacking C2 domains C) (SlaC2-c) (Slp homolog lacking C2 domains c)	Myrip	Mus musculus (Mouse)	856
Q9JI78	NGLY1_MOUSE	reviewed	Peptide-N(4)-(N-acetyl-beta-glucosaminyl)asparagine amidase (PNGase) (mPNGase) (EC 3.5.1.52) (N-glycanase 1) (Peptide:N-glycanase)	Ngly1	Mus musculus (Mouse)	651
Q3TB82	PKHF1_MOUSE	reviewed	Pleckstrin homology domain-containing family F member 1 (PH domain-containing family F member 1) (Lysosome-associated apoptosis-inducing protein containing PH and FYVE domains)	Plekhf1	Mus musculus (Mouse)	279
Q8BVE8	NSD2_MOUSE	reviewed	Histone-lysine N-methyltransferase NSD2 (EC 2.1.1.357) (Multiple myeloma SET domain-containing protein) (MMSET) (Nuclear SET domain-containing protein 2) (Wolf-Hirschhorn syndrome candidate 1 protein homolog)	Nsd2	Mus musculus (Mouse)	1365
Q60641	NR1H4_MOUSE	reviewed	Bile acid receptor (Farnesoid X-activated receptor) (Farnesol receptor HRR-1) (Nuclear receptor subfamily 1 group H member 4) (Retinoid X receptor-interacting protein 14) (RXR-interacting protein 14)	Nr1h4	Mus musculus (Mouse)	488
Q9CWD0	GTSFL_MOUSE	reviewed	Gametocyte-specific factor 1-like (Protein FAM112A)	Gtsf1l	Mus musculus (Mouse)	151
O08983	HPS1_MOUSE	reviewed	Hermansky-Pudlak syndrome 1 protein homolog	Hps1	Mus musculus (Mouse)	704
Q8CFE2	HPF1_MOUSE	reviewed	Histone PARylation factor 1	Hpf1	Mus musculus (Mouse)	346
P97328	KHK_MOUSE	reviewed	Ketohexokinase (EC 2.7.1.3) (Hepatic fructokinase)	Khk	Mus musculus (Mouse)	298
Q921Y0	MOB1A_MOUSE	reviewed	MOB kinase activator 1A (Mob1 homolog 1B) (Mps one binder kinase activator-like 1B)	Mob1a	Mus musculus (Mouse)	216
Q3TV65	MPND_MOUSE	reviewed	MPN domain-containing protein (EC 3.4.-.-)	Mpnd	Mus musculus (Mouse)	487
Q9Z1S3	GRP1_MOUSE	reviewed	RAS guanyl-releasing protein 1 (Calcium and DAG-regulated guanine nucleotide exchange factor II) (CalDAG-GEFII) (Ras guanyl-releasing protein)	Rasgrp1	Mus musculus (Mouse)	795
Q99PT3	IN80B_MOUSE	reviewed	INO80 complex subunit B (High mobility group AT-hook 1-like 4) (PAP-1-associated protein 1) (PAPA-1) (Zinc finger HIT domain-containing protein 4)	Ino80b	Mus musculus (Mouse)	375
Q62315	JARD2_MOUSE	reviewed	Protein Jumonji (Jumonji/ARID domain-containing protein 2)	Jarid2	Mus musculus (Mouse)	1234
Q9Z2X8	KEAP1_MOUSE	reviewed	Kelch-like ECH-associated protein 1 (Cytosolic inhibitor of Nrf2) (INrf2)	Keap1	Mus musculus (Mouse)	624
Q8VE19	MIO_MOUSE	reviewed	GATOR complex protein MIOS	Mios	Mus musculus (Mouse)	875
Q80UW5	MRCKG_MOUSE	reviewed	Serine/threonine-protein kinase MRCK gamma (EC 2.7.11.1) (CDC42-binding protein kinase gamma) (DMPK-like gamma) (Myotonic dystrophy kinase-related CDC42-binding kinase gamma) (MRCK gamma) (Myotonic dystrophy protein kinase-like gamma) (Myotonic dystrophy protein kinase-like alpha)	Cdc42bpg	Mus musculus (Mouse)	1551
P35396	PPARD_MOUSE	reviewed	Peroxisome proliferator-activated receptor delta (PPAR-delta) (Nuclear hormone receptor 1) (NUC1) (Nuclear receptor subfamily 1 group C member 2) (Peroxisome proliferator-activated receptor beta) (PPAR-beta)	Ppard	Mus musculus (Mouse)	440
Q80XB4	NRAP_MOUSE	reviewed	Nebulin-related-anchoring protein (N-RAP)	Nrap	Mus musculus (Mouse)	1728
Q64104	NR2E1_MOUSE	reviewed	Nuclear receptor subfamily 2 group E member 1 (Nuclear receptor TLX) (Protein tailless homolog) (Tll) (mTll)	Nr2e1	Mus musculus (Mouse)	385
Q64018	GLRA1_MOUSE	reviewed	Glycine receptor subunit alpha-1 (Glycine receptor 48 kDa subunit) (Glycine receptor strychnine-binding subunit)	Glra1	Mus musculus (Mouse)	457
O88803	LECT2_MOUSE	reviewed	Leukocyte cell-derived chemotaxin-2 (LECT-2) (Chondromodulin II) (ChM-II)	Lect2	Mus musculus (Mouse)	151
P28184	MT3_MOUSE	reviewed	Metallothionein-3 (MT-3) (Growth inhibitory factor) (GIF) (Metallothionein-III) (MT-III)	Mt3	Mus musculus (Mouse)	68
Q8CFC2	MYT1_MOUSE	reviewed	Myelin transcription factor 1 (MyT1) (Neural zinc finger factor 2) (NZF-2)	Myt1	Mus musculus (Mouse)	1127
P55200	KMT2A_MOUSE	reviewed	Histone-lysine N-methyltransferase 2A (Lysine N-methyltransferase 2A) (EC 2.1.1.354) (ALL-1) (Cysteine methyltransferase KMT2A) (EC 2.1.1.-) (Myeloid/lymphoid or mixed-lineage leukemia) (Myeloid/lymphoid or mixed-lineage leukemia protein 1) (Zinc finger protein HRX) [Cleaved into: MLL cleavage product N320 (N-terminal cleavage product of 320 kDa) (p320); MLL cleavage product C180 (C-terminal clea…	Kmt2a	Mus musculus (Mouse)	3966
Q02111	KPCT_MOUSE	reviewed	Protein kinase C theta type (EC 2.7.11.13) (nPKC-theta)	Prkcq	Mus musculus (Mouse)	707
Q9DAN6	GTSF1_MOUSE	reviewed	Gametocyte-specific factor 1 (Protein FAM112B)	Gtsf1	Mus musculus (Mouse)	167
Q6P3E7	HDA10_MOUSE	reviewed	Polyamine deacetylase HDAC10 (EC 3.5.1.48) (EC 3.5.1.62) (Histone deacetylase 10) (HD10)	Hdac10	Mus musculus (Mouse)	666
O35345	IMA7_MOUSE	reviewed	Importin subunit alpha-7 (Importin alpha-S2) (Karyopherin subunit alpha-6)	Kpna6	Mus musculus (Mouse)	536
P70168	IMB1_MOUSE	reviewed	Importin subunit beta-1 (Karyopherin subunit beta-1) (Nuclear factor p97) (Pore targeting complex 97 kDa subunit) (PTAC97) (SCG)	Kpnb1	Mus musculus (Mouse)	876
Q69ZL1	FGD6_MOUSE	reviewed	FYVE, RhoGEF and PH domain-containing protein 6	Fgd6	Mus musculus (Mouse)	1399
P70338	GFI1_MOUSE	reviewed	Zinc finger protein Gfi-1 (Growth factor independent protein 1)	Gfi1	Mus musculus (Mouse)	423
Q80SY4	MIB1_MOUSE	reviewed	E3 ubiquitin-protein ligase MIB1 (EC 2.3.2.27) (DAPK-interacting protein 1) (DIP-1) (Mind bomb homolog 1) (RING-type E3 ubiquitin transferase MIB1)	Mib1	Mus musculus (Mouse)	1006
Q7TT50	MRCKB_MOUSE	reviewed	Serine/threonine-protein kinase MRCK beta (EC 2.7.11.1) (CDC42-binding protein kinase beta) (DMPK-like beta) (Myotonic dystrophy kinase-related CDC42-binding kinase beta) (MRCK beta) (Myotonic dystrophy protein kinase-like beta)	Cdc42bpb	Mus musculus (Mouse)	1713
Q9WTJ6	MTL5_MOUSE	reviewed	Tesmin (Metallothionein-like 5, testis-specific) (Testis-specific metallothionein-like protein)	Tesmin	Mus musculus (Mouse)	475
P10518	HEM2_MOUSE	reviewed	Delta-aminolevulinic acid dehydratase (ALADH) (EC 4.2.1.24) (Porphobilinogen synthase)	Alad	Mus musculus (Mouse)	330
O09106	HDAC1_MOUSE	reviewed	Histone deacetylase 1 (HD1) (EC 3.5.1.98)	Hdac1	Mus musculus (Mouse)	482
Q8K1K9	HINFP_MOUSE	reviewed	Histone H4 transcription factor (Histone nuclear factor P) (HiNF-P) (MBD2-interacting zinc finger protein) (Methyl-CpG-binding protein 2-interacting zinc finger protein)	Hinfp	Mus musculus (Mouse)	503
Q99L45	IF2B_MOUSE	reviewed	Eukaryotic translation initiation factor 2 subunit 2 (Eukaryotic translation initiation factor 2 subunit beta) (eIF-2-beta)	Eif2s2	Mus musculus (Mouse)	331
P61372	ISL1_MOUSE	reviewed	Insulin gene enhancer protein ISL-1 (Islet-1)	Isl1	Mus musculus (Mouse)	349
Q6IE82	JADE3_MOUSE	reviewed	Protein Jade-3 (Jade family PHD finger protein 3) (PHD finger protein 16)	Jade3	Mus musculus (Mouse)	823
P41230	KDM5C_MOUSE	reviewed	Lysine-specific demethylase 5C (EC 1.14.11.67) (Histone demethylase JARID1C) (Jumonji/ARID domain-containing protein 1C) (Protein SmcX) (Protein Xe169) ([histone H3]-trimethyl-L-lysine(4) demethylase 5C)	Kdm5c	Mus musculus (Mouse)	1554
O89091	KLF10_MOUSE	reviewed	Krueppel-like factor 10 (GDNF-inducible factor) (Transcription factor GIF) (mGIF) (Transforming growth factor-beta-inducible early growth response protein 1) (TGFB-inducible early growth response protein 1) (TIEG-1)	Klf10	Mus musculus (Mouse)	479
Q8C7M3	TRIM9_MOUSE	reviewed	E3 ubiquitin-protein ligase TRIM9 (EC 2.3.2.27) (RING-type E3 ubiquitin transferase TRIM9) (Tripartite motif-containing protein 9)	Trim9	Mus musculus (Mouse)	817
Q924W6	TRI66_MOUSE	reviewed	Tripartite motif-containing protein 66 (Transcriptional intermediary factor 1 delta)	Trim66	Mus musculus (Mouse)	1242
Q9D2H5	TRI42_MOUSE	reviewed	Tripartite motif-containing protein 42	Trim42	Mus musculus (Mouse)	723
Q9D9M2	UBP12_MOUSE	reviewed	Ubiquitin carboxyl-terminal hydrolase 12 (EC 3.4.19.12) (Deubiquitinating enzyme 12) (Ubiquitin thioesterase 12) (Ubiquitin-hydrolyzing enzyme 1) (Ubiquitin-specific-processing protease 12)	Usp12	Mus musculus (Mouse)	370
Q99PQ1	TR12A_MOUSE	reviewed	Tripartite motif-containing protein 12A	Trim12a	Mus musculus (Mouse)	284
Q62465	VAT1_MOUSE	reviewed	Synaptic vesicle membrane protein VAT-1 homolog (EC 1.-.-.-)	Vat1	Mus musculus (Mouse)	406
Q8BZB3	TM266_MOUSE	reviewed	Transmembrane protein 266	Tmem266	Mus musculus (Mouse)	538
Q5FWH2	UNKL_MOUSE	reviewed	Putative E3 ubiquitin-protein ligase UNKL (EC 2.3.2.-) (RING finger protein unkempt-like)	Unkl	Mus musculus (Mouse)	727
Q8R5K2	UBP33_MOUSE	reviewed	Ubiquitin carboxyl-terminal hydrolase 33 (EC 3.4.19.12) (Deubiquitinating enzyme 33) (Ubiquitin thioesterase 33) (Ubiquitin-specific-processing protease 33) (VHL-interacting deubiquitinating enzyme 1)	Usp33	Mus musculus (Mouse)	909
P63280	UBC9_MOUSE	reviewed	SUMO-conjugating enzyme UBC9 (EC 2.3.2.-) (RING-type E3 SUMO transferase UBC9) (SUMO-protein ligase) (Ubiquitin carrier protein 9) (mUBC9) (Ubiquitin carrier protein I) (Ubiquitin-conjugating enzyme E2 I) (Ubiquitin-protein ligase I)	Ube2i	Mus musculus (Mouse)	158
Q9QZL6	UBP21_MOUSE	reviewed	Ubiquitin carboxyl-terminal hydrolase 21 (EC 3.4.19.12) (Deubiquitinating enzyme 21) (Ubiquitin thioesterase 21) (Ubiquitin-specific-processing protease 21)	Usp21	Mus musculus (Mouse)	566
Q62377	U2AFM_MOUSE	reviewed	U2 small nuclear ribonucleoprotein auxiliary factor 35 kDa subunit-related protein 2 (CCCH type zinc finger, RNA-binding motif and serine/arginine rich protein 2) (U2(RNU2) small nuclear RNA auxiliary factor 1-like 2) (U2AF35-related protein) (URP)	Zrsr2	Mus musculus (Mouse)	462
O08759	UBE3A_MOUSE	reviewed	Ubiquitin-protein ligase E3A (EC 2.3.2.26) (HECT-type ubiquitin transferase E3A) (Oncogenic protein-associated protein E6-AP)	Ube3a	Mus musculus (Mouse)	870
O88623	UBP2_MOUSE	reviewed	Ubiquitin carboxyl-terminal hydrolase 2 (EC 3.4.19.12) (41 kDa ubiquitin-specific protease) (Deubiquitinating enzyme 2) (Ubiquitin thioesterase 2) (Ubiquitin-specific-processing protease 2)	Usp2	Mus musculus (Mouse)	613
P62069	UBP46_MOUSE	reviewed	Ubiquitin carboxyl-terminal hydrolase 46 (EC 3.4.19.12) (Deubiquitinating enzyme 46) (Ubiquitin thioesterase 46) (Ubiquitin-specific-processing protease 46)	Usp46	Mus musculus (Mouse)	366
O70157	TOP3A_MOUSE	reviewed	DNA topoisomerase 3-alpha (EC 5.6.2.1) (DNA topoisomerase III alpha)	Top3a	Mus musculus (Mouse)	1003
Q2TV84	TRPM1_MOUSE	reviewed	Transient receptor potential cation channel subfamily M member 1 (Long transient receptor potential channel 1) (LTrpC1) (Melastatin-1)	Trpm1	Mus musculus (Mouse)	1622
P56399	UBP5_MOUSE	reviewed	Ubiquitin carboxyl-terminal hydrolase 5 (EC 3.4.19.12) (Deubiquitinating enzyme 5) (Isopeptidase T) (Ubiquitin thioesterase 5) (Ubiquitin-specific-processing protease 5)	Usp5	Mus musculus (Mouse)	858
P70347	TANK_MOUSE	reviewed	TRAF family member-associated NF-kappa-B activator (TRAF-interacting protein) (I-TRAF)	Tank	Mus musculus (Mouse)	448
Q6WKZ8	UBR2_MOUSE	reviewed	E3 ubiquitin-protein ligase UBR2 (EC 2.3.2.27) (N-recognin-2) (RING-type E3 ubiquitin transferase UBR2) (Ubiquitin-protein ligase E3-alpha-2) (Ubiquitin-protein ligase E3-alpha-II)	Ubr2	Mus musculus (Mouse)	1755
P83870	PHF5A_MOUSE	reviewed	PHD finger-like domain-containing protein 5A (PHD finger-like domain protein 5A) (Splicing factor 3B-associated 14 kDa protein) (SF3b14b)	Phf5a	Mus musculus (Mouse)	110
Q9DBY1	SYVN1_MOUSE	reviewed	E3 ubiquitin-protein ligase synoviolin (EC 2.3.2.27) (RING-type E3 ubiquitin transferase synoviolin) (Synovial apoptosis inhibitor 1)	Syvn1	Mus musculus (Mouse)	612
Q62219	TGFI1_MOUSE	reviewed	Transforming growth factor beta-1-induced transcript 1 protein (Androgen receptor-associated protein of 55 kDa) (Hydrogen peroxide-inducible clone 5 protein) (Hic-5) (TGF beta-stimulated clone 5) (TSC-5)	Tgfb1i1	Mus musculus (Mouse)	461
P47226	TES_MOUSE	reviewed	Testin (TES1/TES2)	Tes	Mus musculus (Mouse)	423
O55042	SYUA_MOUSE	reviewed	Alpha-synuclein (Non-A beta component of AD amyloid) (Non-A4 component of amyloid precursor) (NACP)	Snca	Mus musculus (Mouse)	140
Q3TL54	TR43A_MOUSE	reviewed	Tripartite motif-containing protein 43A	Trim43a	Mus musculus (Mouse)	445
Q9Z1Y4	TRIP6_MOUSE	reviewed	Thyroid receptor-interacting protein 6 (TR-interacting protein 6) (TRIP-6) (Zyxin-related protein 1) (ZRP-1)	Trip6	Mus musculus (Mouse)	480
Q923J1	TRPM7_MOUSE	reviewed	Transient receptor potential cation channel subfamily M member 7 (EC 2.7.11.1) (Channel-kinase 1) (Long transient receptor potential channel 7) (LTrpC-7) (LTrpC7) (Transient receptor potential-phospholipase C-interacting kinase) (TRP-PLIK)	Trpm7	Mus musculus (Mouse)	1863
Q91W36	UBP3_MOUSE	reviewed	Ubiquitin carboxyl-terminal hydrolase 3 (EC 3.4.19.12) (Deubiquitinating enzyme 3) (Ubiquitin thioesterase 3) (Ubiquitin-specific-processing protease 3)	Usp3	Mus musculus (Mouse)	520
P24529	TY3H_MOUSE	reviewed	Tyrosine 3-monooxygenase (EC 1.14.16.2) (Tyrosine 3-hydroxylase) (TH)	Th	Mus musculus (Mouse)	498
P12032	TIMP1_MOUSE	reviewed	Metalloproteinase inhibitor 1 (Collagenase inhibitor 16C8 fibroblast) (Erythroid-potentiating activity) (EPA) (TPA-S1) (TPA-induced protein) (Tissue inhibitor of metalloproteinases 1) (TIMP-1)	Timp1	Mus musculus (Mouse)	205
Q8K243	TRI68_MOUSE	reviewed	E3 ubiquitin-protein ligase TRIM68 (EC 2.3.2.27) (RING finger protein 137) (RING-type E3 ubiquitin transferase TRIM68) (Tripartite motif-containing protein 68)	Trim68	Mus musculus (Mouse)	485
Q8C0E3	TRI47_MOUSE	reviewed	E3 ubiquitin-protein ligase TRIM47 (EC 2.3.2.27) (Tripartite motif-containing protein 47)	Trim47	Mus musculus (Mouse)	641
Q8BL48	UNK_MOUSE	reviewed	RING finger protein unkempt homolog (Zinc finger CCCH domain-containing protein 5)	Unk	Mus musculus (Mouse)	810
P40338	VHL_MOUSE	reviewed	von Hippel-Lindau disease tumor suppressor (pVHL)	Vhl	Mus musculus (Mouse)	181
Q810I2	TRI50_MOUSE	reviewed	E3 ubiquitin-protein ligase TRIM50 (EC 2.3.2.27) (RING-type E3 ubiquitin transferase TRIM50) (Tripartite motif-containing protein 50)	Trim50	Mus musculus (Mouse)	483
G5E870	TRIPC_MOUSE	reviewed	E3 ubiquitin-protein ligase TRIP12 (EC 2.3.2.26) (HECT-type E3 ubiquitin transferase TRIP12) (Thyroid receptor-interacting protein 12) (TR-interacting protein 12) (TRIP-12)	Trip12	Mus musculus (Mouse)	2025
Q8CGB6	TNS2_MOUSE	reviewed	Tensin-2 (EC 3.1.3.48) (C1 domain-containing phosphatase and tensin homolog) (C1-TEN) (Tensin-like C1 domain-containing phosphatase)	Tns2	Mus musculus (Mouse)	1400
Q9WVM6	TLL2_MOUSE	reviewed	Tolloid-like protein 2 (EC 3.4.24.-)	Tll2	Mus musculus (Mouse)	1012
Q99LG0	UBP16_MOUSE	reviewed	Ubiquitin carboxyl-terminal hydrolase 16 (EC 3.4.19.12) (Deubiquitinating enzyme 16) (Ubiquitin thioesterase 16) (Ubiquitin-specific-processing protease 16)	Usp16	Mus musculus (Mouse)	825
Q4KUS2	UN13A_MOUSE	reviewed	Protein unc-13 homolog A (Munc13-1)	Unc13a	Mus musculus (Mouse)	1712
Q9R0C8	VAV3_MOUSE	reviewed	Guanine nucleotide exchange factor VAV3 (VAV-3)	Vav3	Mus musculus (Mouse)	847
P09838	TDT_MOUSE	reviewed	DNA nucleotidylexotransferase (EC 2.7.7.31) (EC 3.1.11.-) (Terminal addition enzyme) (Terminal deoxynucleotidyltransferase) (TDT) (Terminal transferase)	Dntt	Mus musculus (Mouse)	510
Q6P3Z3	THAP4_MOUSE	reviewed	Peroxynitrite isomerase THAP4 (EC 5.99.-.-) (THAP domain-containing protein 4)	Thap4	Mus musculus (Mouse)	569
Q8VCZ3	THAP7_MOUSE	reviewed	THAP domain-containing protein 7	Thap7	Mus musculus (Mouse)	309
Q8CGV9	TSH3_MOUSE	reviewed	Teashirt homolog 3 (Zinc finger protein 537)	Tshz3	Mus musculus (Mouse)	1081
Q7TPV2	DZIP3_MOUSE	reviewed	E3 ubiquitin-protein ligase DZIP3 (EC 2.3.2.27) (DAZ-interacting protein 3 homolog) (RING-type E3 ubiquitin transferase DZIP3)	Dzip3	Mus musculus (Mouse)	1204
Q6PB97	FXL19_MOUSE	reviewed	F-box/LRR-repeat protein 19 (F-box and leucine-rich repeat protein 19)	Fbxl19	Mus musculus (Mouse)	674
P63080	GBRB3_MOUSE	reviewed	Gamma-aminobutyric acid receptor subunit beta-3 (GABA(A) receptor subunit beta-3)	Gabrb3	Mus musculus (Mouse)	473
Q6XP49	GLIS3_MOUSE	reviewed	Zinc finger protein GLIS3 (GLI-similar 3)	Glis3	Mus musculus (Mouse)	780
Q91XP5	GLRA3_MOUSE	reviewed	Glycine receptor subunit alpha-3	Glra3	Mus musculus (Mouse)	464
P50431	GLYC_MOUSE	reviewed	Serine hydroxymethyltransferase, cytosolic (SHMT) (EC 2.1.2.1) (Glycine hydroxymethyltransferase) (Serine methylase)	Shmt1	Mus musculus (Mouse)	478
P59997	KDM2A_MOUSE	reviewed	Lysine-specific demethylase 2A (EC 1.14.11.27) (F-box and leucine-rich repeat protein 11) (F-box/LRR-repeat protein 11) (JmjC domain-containing histone demethylation protein 1A) ([Histone-H3]-lysine-36 demethylase 1A)	Kdm2a	Mus musculus (Mouse)	1161
Q08EN7	ZCPW2_MOUSE	reviewed	Zinc finger CW-type PWWP domain protein 2 homolog	Zcwpw2	Mus musculus (Mouse)	331
Q6P3Y5	Z280C_MOUSE	reviewed	Zinc finger protein 280C (Suppressor of hairy wing homolog 3)	Znf280c	Mus musculus (Mouse)	742
A2AKY4	Z804A_MOUSE	reviewed	Zinc finger protein 804A	Znf804a	Mus musculus (Mouse)	1200
Q64726	ZA2G_MOUSE	reviewed	Zinc-alpha-2-glycoprotein (Zn-alpha-2-GP) (Zn-alpha-2-glycoprotein)	Azgp1	Mus musculus (Mouse)	307
Q6NS86	ZN366_MOUSE	reviewed	Zinc finger protein 366 (Dendritic cell-specific transcript protein) (DC-SCRIPT)	Znf366	Mus musculus (Mouse)	746
Q8C6P8	ZFP57_MOUSE	reviewed	Zinc finger protein 57 (Zfp-57)	Zfp57	Mus musculus (Mouse)	421
Q9JMD0	ZN207_MOUSE	reviewed	BUB3-interacting and GLEBS motif-containing protein ZNF207 (BuGZ) (49 kDa zinc finger protein) (Zinc finger protein 207)	Znf207	Mus musculus (Mouse)	495
Q80TC6	ZSWM5_MOUSE	reviewed	Zinc finger SWIM domain-containing protein 5	Zswim5	Mus musculus (Mouse)	1188
Q810J8	ZFYV1_MOUSE	reviewed	Zinc finger FYVE domain-containing protein 1	Zfyve1	Mus musculus (Mouse)	777
Q3URS2	ZSC4F_MOUSE	reviewed	Zinc finger and SCAN domain containing protein 4F	Zscan4f	Mus musculus (Mouse)	506
Q6KAQ7	ZZZ3_MOUSE	reviewed	ZZ-type zinc finger-containing protein 3	Zzz3	Mus musculus (Mouse)	910
Q99N48	SYTL3_MOUSE	reviewed	Synaptotagmin-like protein 3 (Exophilin-6)	Sytl3	Mus musculus (Mouse)	607
P39876	TIMP3_MOUSE	reviewed	Metalloproteinase inhibitor 3 (Tissue inhibitor of metalloproteinases 3) (TIMP-3)	Timp3	Mus musculus (Mouse)	211
Q8K3G5	VRK3_MOUSE	reviewed	Inactive serine/threonine-protein kinase VRK3 (Serine/threonine-protein pseudokinase VRK3) (Vaccinia-related kinase 3)	Vrk3	Mus musculus (Mouse)	453
Q14AK4	ZDH11_MOUSE	reviewed	Palmitoyltransferase ZDHHC11 (EC 2.3.1.225) (DHHC-containing protein 10) (DHHC10(z11)) (Zinc finger DHHC domain-containing protein 11) (DHHC-11)	Zdhhc11	Mus musculus (Mouse)	347
Q9EQB9	ZN287_MOUSE	reviewed	Zinc finger protein 287 (Zfp-287) (Zinc finger protein SKAT-2)	Znf287	Mus musculus (Mouse)	759
Q9D9X6	ZSWM2_MOUSE	reviewed	E3 ubiquitin-protein ligase Zswim2 (EC 2.3.2.27) (MEKK1-related protein X) (MEX) (RING-type E3 ubiquitin transferase Zswim2) (ZZ-type zinc finger-containing protein 2) (Zinc finger SWIM domain-containing protein 2)	Zswim2	Mus musculus (Mouse)	631
Q8BYK8	ZC3H6_MOUSE	reviewed	Zinc finger CCCH domain-containing protein 6	Zc3h6	Mus musculus (Mouse)	1177
Q8K083	ZN536_MOUSE	reviewed	Zinc finger protein 536	Znf536	Mus musculus (Mouse)	1302
Q7TN58	TMC8_MOUSE	reviewed	Transmembrane channel-like protein 8 (Epidermodysplasia verruciformis protein 2 homolog)	Tmc8	Mus musculus (Mouse)	722
Q9R0R1	TRFM_MOUSE	reviewed	Melanotransferrin (Membrane-bound transferrin-like protein p97) (MTf) (CD antigen CD228)	Meltf	Mus musculus (Mouse)	738
Q9WUH5	TRI10_MOUSE	reviewed	Tripartite motif-containing protein 10 (Hematopoietic RING finger 1) (RING finger protein 9)	Trim10	Mus musculus (Mouse)	489
Q6PCX9	TRI37_MOUSE	reviewed	E3 ubiquitin-protein ligase TRIM37 (EC 2.3.2.27) (RING-type E3 ubiquitin transferase TRIM37) (Tripartite motif-containing protein 37)	Trim37	Mus musculus (Mouse)	961
P39428	TRAF1_MOUSE	reviewed	TNF receptor-associated factor 1	Traf1	Mus musculus (Mouse)	409
Q62381	TLL1_MOUSE	reviewed	Tolloid-like protein 1 (mTll) (EC 3.4.24.-)	Tll1	Mus musculus (Mouse)	1013
Q8C6M1	UBP20_MOUSE	reviewed	Ubiquitin carboxyl-terminal hydrolase 20 (EC 3.4.19.12) (Deubiquitinating enzyme 20) (Ubiquitin thioesterase 20) (Ubiquitin-specific-processing protease 20) (VHL-interacting deubiquitinating enzyme 2)	Usp20	Mus musculus (Mouse)	916
Q5DU02	UBP22_MOUSE	reviewed	Ubiquitin carboxyl-terminal hydrolase 22 (EC 3.4.19.12) (Deubiquitinating enzyme 22) (Ubiquitin thioesterase 22) (Ubiquitin-specific-processing protease 22)	Usp22	Mus musculus (Mouse)	525
B1AX39	ZCHC7_MOUSE	reviewed	Zinc finger CCHC domain-containing protein 7 (TRAMP-like complex RNA-binding factor ZCCHC7)	Zcchc7	Mus musculus (Mouse)	541
P97441	ZNT3_MOUSE	reviewed	Zinc transporter 3 (ZnT-3) (Solute carrier family 30 member 3)	Slc30a3	Mus musculus (Mouse)	388
Q8VDZ4	ZDHC5_MOUSE	reviewed	Palmitoyltransferase ZDHHC5 (EC 2.3.1.225) (Zinc finger DHHC domain-containing protein 5) (DHHC-5)	Zdhhc5	Mus musculus (Mouse)	715
A2A884	ZEP3_MOUSE	reviewed	Transcription factor HIVEP3 (Human immunodeficiency virus type I enhancer-binding protein 3 homolog) (KB-binding and recognition component) (Kappa-B and V(D)J recombination signal sequences-binding protein) (Kappa-binding protein 1) (KBP-1) (Recombinant component) (Schnurri-3) (Zinc finger protein ZAS3)	Hivep3	Mus musculus (Mouse)	2348
Q62521	ZIC3_MOUSE	reviewed	Zinc finger protein ZIC 3 (Zinc finger protein of the cerebellum 3)	Zic3	Mus musculus (Mouse)	466
Q9DAU9	ZN654_MOUSE	reviewed	Zinc finger protein 654	Znf654	Mus musculus (Mouse)	571
Q8CJ78	ZN628_MOUSE	reviewed	Zinc finger protein 628 (Zinc finger protein expressed in embryonal cells and certain adult organs)	Znf628	Mus musculus (Mouse)	1038
P17141	ZFP37_MOUSE	reviewed	Zinc finger protein 37 (Zfp-37) (Male germ cell-specific zinc finger protein)	Zfp37	Mus musculus (Mouse)	594
Q6P5C7	ZN728_MOUSE	reviewed	Zinc finger protein 728	Znf728	Mus musculus (Mouse)	752
Q8BG89	ZN365_MOUSE	reviewed	Protein ZNF365 (DISC1-binding zinc-finger protein) (Su48)	Znf365	Mus musculus (Mouse)	408
E9QAG8	ZN431_MOUSE	reviewed	Zinc finger protein 431 (Zinc finger protein 932)	Znf431	Mus musculus (Mouse)	526
Q99KE8	ZFP64_MOUSE	reviewed	Zinc finger protein 64 (Zfp-64)	Zfp64	Mus musculus (Mouse)	643
Q7TSH9	ZN184_MOUSE	reviewed	Zinc finger protein 184	Zfp184	Mus musculus (Mouse)	737
Q5ISE2	Z36L3_MOUSE	reviewed	mRNA decay activator protein ZFP36L3 (Zinc finger protein 36, C3H1 type-like 3) (zinc finger protein 36-like 3)	Zfp36l3	Mus musculus (Mouse)	725
Q9CWH1	ZBT8A_MOUSE	reviewed	Zinc finger and BTB domain-containing protein 8A	Zbtb8a	Mus musculus (Mouse)	434
Q9QY66	ZNHI2_MOUSE	reviewed	Zinc finger HIT domain-containing protein 2 (Protein FON)	Znhit2	Mus musculus (Mouse)	399
Q5Y5T5	ZDHC8_MOUSE	reviewed	Palmitoyltransferase ZDHHC8 (EC 2.3.1.225) (Zinc finger DHHC domain-containing protein 8) (DHHC-8)	Zdhhc8	Mus musculus (Mouse)	762
Q9CX48	ZCH10_MOUSE	reviewed	Zinc finger CCHC domain-containing protein 10	Zcchc10	Mus musculus (Mouse)	178
Q80YP6	ZIK1_MOUSE	reviewed	Zinc finger protein interacting with ribonucleoprotein K	Zik1	Mus musculus (Mouse)	463
Q2TL60	ZN667_MOUSE	reviewed	Zinc finger protein 667 (Myocardial ischemic preconditioning up-regulated protein 1)	Znf667	Mus musculus (Mouse)	609
Q8BI69	ZN784_MOUSE	reviewed	Zinc finger protein 784	Znf784	Mus musculus (Mouse)	297
P15620	ZN271_MOUSE	reviewed	Zinc finger protein 271 (Zinc finger protein 35) (Zfp-35)	Znf271	Mus musculus (Mouse)	580
Q07231	ZSC21_MOUSE	reviewed	Zinc finger and SCAN domain-containing protein 21 (CtFIN51) (Transcription factor RU49) (Zinc finger protein 38) (Zfp-38)	Zscan21	Mus musculus (Mouse)	555
Q571K4	TAB3_MOUSE	reviewed	TGF-beta-activated kinase 1 and MAP3K7-binding protein 3 (Mitogen-activated protein kinase kinase kinase 7-interacting protein 3) (TAK1-binding protein 3) (TAB-3) (TGF-beta-activated kinase 1-binding protein 3)	Tab3	Mus musculus (Mouse)	716
P0DMR5	TDPZ1_MOUSE	reviewed	TD and POZ domain-containing protein 1 (MAPP family protein 2)	Tdpoz1	Mus musculus (Mouse)	365
Q9WV98	TIM9_MOUSE	reviewed	Mitochondrial import inner membrane translocase subunit Tim9	Timm9	Mus musculus (Mouse)	89
P23950	TISB_MOUSE	reviewed	mRNA decay activator protein ZFP36L1 (Butyrate response factor 1) (TPA-induced sequence 11b) (Zinc finger protein 36, C3H1 type-like 1) (ZFP36-like 1)	Zfp36l1	Mus musculus (Mouse)	338
Q38HM4	TRI63_MOUSE	reviewed	E3 ubiquitin-protein ligase TRIM63 (EC 2.3.2.27) (Muscle-specific RING finger protein 1) (MuRF-1) (MuRF1) (Muscle RING finger protein 1) (RING-type E3 ubiquitin transferase TRIM63) (Tripartite motif-containing protein 63)	Trim63	Mus musculus (Mouse)	350
Q8BYH3	TRM13_MOUSE	reviewed	tRNA:m(4)X modification enzyme TRM13 homolog (EC 2.1.1.225) (Coiled-coil domain-containing protein 76)	Trmt13	Mus musculus (Mouse)	481
Q5BLK4	TUT7_MOUSE	reviewed	Terminal uridylyltransferase 7 (TUTase 7) (EC 2.7.7.52) (Zinc finger CCHC domain-containing protein 6)	Tut7	Mus musculus (Mouse)	1491
Q4FZG7	TI8AB_MOUSE	reviewed	Putative mitochondrial import inner membrane translocase subunit Tim8 A-B	Timm8a2	Mus musculus (Mouse)	97
Q61510	TRI25_MOUSE	reviewed	E3 ubiquitin/ISG15 ligase TRIM25 (EC 6.3.2.n3) (Estrogen-responsive finger protein) (RING-type E3 ubiquitin transferase) (EC 2.3.2.27) (RING-type E3 ubiquitin transferase TRIM25) (Tripartite motif-containing protein 25) (Ubiquitin/ISG15-conjugating enzyme TRIM25) (Zinc finger protein 147)	Trim25	Mus musculus (Mouse)	634
Q922Y2	TRI59_MOUSE	reviewed	Tripartite motif-containing protein 59 (RING finger protein 1)	Trim59	Mus musculus (Mouse)	403
Q61382	TRAF4_MOUSE	reviewed	TNF receptor-associated factor 4 (Cysteine-rich motif associated to RING and Traf domains protein 1)	Traf4	Mus musculus (Mouse)	470
Q8K0T7	UN13C_MOUSE	reviewed	Protein unc-13 homolog C (Munc13-3)	Unc13c	Mus musculus (Mouse)	2210
Q8VDM1	ZGPAT_MOUSE	reviewed	Zinc finger CCCH-type with G patch domain-containing protein	Zgpat	Mus musculus (Mouse)	511
Q9ER72	SYCC_MOUSE	reviewed	Cysteine--tRNA ligase, cytoplasmic (EC 6.1.1.16) (Cysteinyl-tRNA synthetase) (CysRS)	Cars1	Mus musculus (Mouse)	831
Q9QVN7	TCEA2_MOUSE	reviewed	Transcription elongation factor A protein 2 (Protein S-II-T1) (Testis-specific S-II) (Transcription elongation factor S-II protein 2) (Transcription elongation factor TFIIS.l)	Tcea2	Mus musculus (Mouse)	299
P86448	TR43B_MOUSE	reviewed	Tripartite motif-containing protein 43B	Trim43b	Mus musculus (Mouse)	445
Q60803	TRAF3_MOUSE	reviewed	TNF receptor-associated factor 3 (EC 2.3.2.27) (CD40 receptor-associated factor 1) (CRAF1) (RING-type E3 ubiquitin transferase TRAF3) (TRAFAMN)	Traf3	Mus musculus (Mouse)	567
Q8CH72	TRI32_MOUSE	reviewed	E3 ubiquitin-protein ligase TRIM32 (EC 2.3.2.27) (RING-type E3 ubiquitin transferase TRIM32) (Tripartite motif-containing protein 32)	Trim32	Mus musculus (Mouse)	655
Q80WG7	TRI36_MOUSE	reviewed	E3 ubiquitin-protein ligase Trim36 (EC 2.3.2.27) (Acrosome RBCC protein) (Haprin) (RING-type E3 ubiquitin transferase TRIM36) (Tripartite motif-containing protein 36)	Trim36	Mus musculus (Mouse)	729
P39429	TRAF2_MOUSE	reviewed	TNF receptor-associated factor 2 (EC 2.3.2.27) (E3 ubiquitin-protein ligase TRAF2) (RING-type E3 ubiquitin transferase TRAF2)	Traf2	Mus musculus (Mouse)	501
Q6PFY8	TRI45_MOUSE	reviewed	Tripartite motif-containing protein 45	Trim45	Mus musculus (Mouse)	580
Q3UWA4	TRI40_MOUSE	reviewed	E3 ubiquitin ligase TRIM40 (EC 2.3.2.27) (Probable E3 NEDD8-protein ligase)	Trim40	Mus musculus (Mouse)	246
Q80VI1	TRI56_MOUSE	reviewed	E3 ubiquitin-protein ligase TRIM56 (EC 2.3.2.27) (RING-type E3 ubiquitin transferase TRIM56) (Tripartite motif-containing protein 56)	Trim56	Mus musculus (Mouse)	734
P79457	UTY_MOUSE	reviewed	Histone demethylase UTY (EC 1.14.11.68) (Male-specific histocompatibility antigen H-YDB) (Ubiquitously transcribed TPR protein on the Y chromosome) (Ubiquitously transcribed Y chromosome tetratricopeptide repeat protein) ([histone H3]-trimethyl-L-lysine(27) demethylase UTY)	Uty	Mus musculus (Mouse)	1212
Q811H0	ZBT42_MOUSE	reviewed	Zinc finger and BTB domain-containing protein 42 (Protein simiRP58)	Zbtb42	Mus musculus (Mouse)	420
Q5Y5T2	ZDH18_MOUSE	reviewed	Palmitoyltransferase ZDHHC18 (EC 2.3.1.225) (DHHC domain-containing cysteine-rich protein 18) (DHHC-18) (Zinc finger DHHC domain-containing protein 18)	Zdhhc18	Mus musculus (Mouse)	380
Q8R0A2	ZBT44_MOUSE	reviewed	Zinc finger and BTB domain-containing protein 44 (BTB/POZ domain-containing protein 15)	Zbtb44	Mus musculus (Mouse)	453
O88939	ZBT7A_MOUSE	reviewed	Zinc finger and BTB domain-containing protein 7A (Leukemia/lymphoma-related factor) (POZ and Krueppel erythroid myeloid ontogenic factor) (POK erythroid myeloid ontogenic factor) (Pokemon)	Zbtb7a	Mus musculus (Mouse)	569
Q8R0N9	ZDHC1_MOUSE	reviewed	Palmitoyltransferase ZDHHC1 (EC 2.3.1.225) (Zinc finger DHHC domain-containing protein 1)	Zdhhc1	Mus musculus (Mouse)	484
Q64318	ZEB1_MOUSE	reviewed	Zinc finger E-box-binding homeobox 1 (Delta EF1) (Transcription factor 8) (TCF-8) (Zinc finger homeobox protein 1a) (MEB1)	Zeb1	Mus musculus (Mouse)	1117
Q99ML0	ZMY10_MOUSE	reviewed	Zinc finger MYND domain-containing protein 10 (Protein BLu)	Zmynd10	Mus musculus (Mouse)	440
Q8CIE2	ZMIZ2_MOUSE	reviewed	Zinc finger MIZ domain-containing protein 2 (PIAS-like protein Zimp7)	Zmiz2	Mus musculus (Mouse)	920
Q62513	ZN260_MOUSE	reviewed	Zinc finger protein 260 (Zfp-260)	Znf260	Mus musculus (Mouse)	407
Q80U44	ZFY16_MOUSE	reviewed	Zinc finger FYVE domain-containing protein 16 (Endofin) (Endosomal-associated FYVE domain protein)	Zfyve16	Mus musculus (Mouse)	1528
Q61048	WBP4_MOUSE	reviewed	WW domain-binding protein 4 (WBP-4) (Formin-binding protein 21) (WW domain-containing-binding protein 4)	Wbp4	Mus musculus (Mouse)	376
Q5Y5T3	ZDH23_MOUSE	reviewed	Palmitoyltransferase ZDHHC23 (EC 2.3.1.225) (DHHC-containing protein 11) (Zinc finger DHHC domain-containing protein 23) (DHHC-23) (zDHHC23)	Zdhhc23	Mus musculus (Mouse)	425
Q03172	ZEP1_MOUSE	reviewed	Zinc finger protein 40 (Alpha A-crystallin-binding protein 1) (Alpha A-CRYBP1) (Alpha A-crystallin-binding protein I) (Transcription factor alphaA-CRYBP1)	Hivep1	Mus musculus (Mouse)	2688
Q8VD24	ZCC18_MOUSE	reviewed	Zinc finger CCHC domain-containing protein 18	Zcchc18	Mus musculus (Mouse)	393
Q65Z95	YPEL2_MOUSE	reviewed	Protein yippee-like 2	Ypel2	Mus musculus (Mouse)	119
B2RXC5	ZN382_MOUSE	reviewed	Zinc finger protein 382 (KRAB/zinc finger suppressor protein 1) (KS1) (Multiple zinc finger and krueppel-associated box protein KS1)	Znf382	Mus musculus (Mouse)	579
Q0VDT2	ZN367_MOUSE	reviewed	Zinc finger protein 367 (C2H2 zinc finger protein ZFF29)	Znf367	Mus musculus (Mouse)	340
A2A761	ZFP69_MOUSE	reviewed	Zinc finger protein 69 (Zinc finger protein 642)	Zfp69	Mus musculus (Mouse)	587
Q6PD05	ZN821_MOUSE	reviewed	Zinc finger protein 821	Znf821	Mus musculus (Mouse)	413
Q6ZPY5	ZN507_MOUSE	reviewed	Zinc finger protein 507	Znf507	Mus musculus (Mouse)	941
Q8VDF2	UHRF1_MOUSE	reviewed	E3 ubiquitin-protein ligase UHRF1 (EC 2.3.2.27) (Nuclear protein 95) (Nuclear zinc finger protein Np95) (RING-type E3 ubiquitin transferase UHRF1) (Ubiquitin-like PHD and RING finger domain-containing protein 1) (mUhrf1) (Ubiquitin-like-containing PHD and RING finger domains protein 1)	Uhrf1	Mus musculus (Mouse)	782
Q8BGJ9	U2AF4_MOUSE	reviewed	Splicing factor U2AF 26 kDa subunit (U2 auxiliary factor 26) (U2 small nuclear RNA auxiliary factor 1-like protein 4) (U2AF1-like 4)	U2af1l4	Mus musculus (Mouse)	220
Q0P5X5	ZBBX_MOUSE	reviewed	Zinc finger B-box domain-containing protein 1	Zbbx	Mus musculus (Mouse)	716
Q8VCZ7	ZBT7C_MOUSE	reviewed	Zinc finger and BTB domain-containing protein 7C (Zinc finger and BTB domain-containing protein 36)	Zbtb7c	Mus musculus (Mouse)	619
E9Q784	ZC3HD_MOUSE	reviewed	Zinc finger CCCH domain-containing protein 13	Zc3h13	Mus musculus (Mouse)	1729
Q5SSZ7	ZNRF3_MOUSE	reviewed	E3 ubiquitin-protein ligase ZNRF3 (EC 2.3.2.27) (RING-type E3 ubiquitin transferase ZNRF3) (Zinc/RING finger protein 3)	Znrf3	Mus musculus (Mouse)	913
Q5IRJ6	ZNT9_MOUSE	reviewed	Zinc transporter 9 (ZnT-9) (GRIP1-associated coactivator 63) (GAC63) (Solute carrier family 30 member 9)	Slc30a9	Mus musculus (Mouse)	567
Q56A10	ZN608_MOUSE	reviewed	Zinc finger protein 608	Znf608	Mus musculus (Mouse)	1511
Q3U2E2	ZMYM5_MOUSE	reviewed	Zinc finger MYM-type protein 5	Zmym5	Mus musculus (Mouse)	627
Q8C1M2	ZN428_MOUSE	reviewed	Zinc finger protein 428	Znf428	Mus musculus (Mouse)	176
Q8BH05	ZN750_MOUSE	reviewed	Zinc finger protein 750	Znf750	Mus musculus (Mouse)	703
P16373	ZFP59_MOUSE	reviewed	Zinc finger protein 59 (Zfp-59) (Zinc finger protein Mfg-2)	Zfp59	Mus musculus (Mouse)	634
Q7TMI3	UHRF2_MOUSE	reviewed	E3 ubiquitin-protein ligase UHRF2 (EC 2.3.2.27) (NIRF) (Np95-like ring finger protein) (Nuclear protein 97) (Nuclear zinc finger protein Np97) (RING-type E3 ubiquitin transferase UHRF2) (Ubiquitin-like PHD and RING finger domain-containing protein 2) (Ubiquitin-like-containing PHD and RING finger domains protein 2)	Uhrf2	Mus musculus (Mouse)	803
Q8VE47	UBA5_MOUSE	reviewed	Ubiquitin-like modifier-activating enzyme 5 (Ubiquitin-activating enzyme 5) (UFM1-activating enzyme)	Uba5	Mus musculus (Mouse)	403
Q9CZ96	ZCRB1_MOUSE	reviewed	Zinc finger CCHC-type and RNA-binding motif-containing protein 1 (MADP-1) (U11/U12 small nuclear ribonucleoprotein 31 kDa protein) (U11/U12 snRNP 31 kDa protein)	Zcrb1	Mus musculus (Mouse)	217
Q91WU6	ZDHC7_MOUSE	reviewed	Palmitoyltransferase ZDHHC7 (EC 2.3.1.225) (Acyltransferase ZDHHC7) (EC 2.3.1.-) (GABA-A receptor-associated membrane protein 2) (SERZ-beta) (Zinc finger DHHC domain-containing protein 7) (DHHC-7)	Zdhhc7	Mus musculus (Mouse)	308
Q7TQG0	ZBTB5_MOUSE	reviewed	Zinc finger and BTB domain-containing protein 5 (Transcription factor ZNF-POZ)	Zbtb5	Mus musculus (Mouse)	670
Q8R4H9	ZNT5_MOUSE	reviewed	Zinc transporter 5 (ZnT-5) (Solute carrier family 30 member 5)	Slc30a5	Mus musculus (Mouse)	761
Q8BZ94	ZMAT4_MOUSE	reviewed	Zinc finger matrin-type protein 4	Zmat4	Mus musculus (Mouse)	229
Q9JLM4	ZMYM3_MOUSE	reviewed	Zinc finger MYM-type protein 3 (DXHXS6673E protein) (Zinc finger protein 261)	Zmym3	Mus musculus (Mouse)	1370
P0CL69	ZN703_MOUSE	reviewed	Zinc finger protein 703 (Zinc finger elbow-related proline domain protein 1)	Znf703	Mus musculus (Mouse)	594
P08042	ZFP1_MOUSE	reviewed	Zinc finger protein 1 (Zfp-1) (Protein mKR1)	Zfp1	Mus musculus (Mouse)	402
Q8CF60	ZN263_MOUSE	reviewed	Zinc finger protein 263 (Zinc finger protein FPM315) (Zinc finger protein with KRAB and SCAN domains 12)	Znf263	Mus musculus (Mouse)	680
G3X9G7	ZN809_MOUSE	reviewed	Zinc finger protein 809	Zfp809	Mus musculus (Mouse)	402
E9PW05	ZFP54_MOUSE	reviewed	Zinc finger protein 54 (Krueppel-associated box protein 10) (KRAB10)	Zfp54	Mus musculus (Mouse)	585
A7KBS4	ZSC4D_MOUSE	reviewed	Zinc finger and SCAN domain containing protein 4D	Zscan4d	Mus musculus (Mouse)	506
Q3TXX3	ZFY27_MOUSE	reviewed	Protrudin (Zinc finger FYVE domain-containing protein 27)	Zfyve27	Mus musculus (Mouse)	415
Q07230	ZSCA2_MOUSE	reviewed	Zinc finger and SCAN domain-containing protein 2 (Zinc finger protein 29) (Zfp-29)	Zscan2	Mus musculus (Mouse)	614
Q0P678	ZCH18_MOUSE	reviewed	Zinc finger CCCH domain-containing protein 18 (Nuclear protein NHN1)	Zc3h18	Mus musculus (Mouse)	948
Q9JKN1	ZNT7_MOUSE	reviewed	Zinc transporter 7 (ZnT-7) (Solute carrier family 30 member 7) (Znt-like transporter 2)	Slc30a7	Mus musculus (Mouse)	378
Q8CDC7	ZBTB9_MOUSE	reviewed	Zinc finger and BTB domain-containing protein 9	Zbtb9	Mus musculus (Mouse)	459
Q8BZ47	ZN609_MOUSE	reviewed	Zinc finger protein 609	Znf609	Mus musculus (Mouse)	1413
Q68FG0	ZC4H2_MOUSE	reviewed	Zinc finger C4H2 domain-containing protein (Hepatocellular carcinoma-associated antigen 127 homolog)	Zc4h2	Mus musculus (Mouse)	224
G5E869	ZN142_MOUSE	reviewed	Zinc finger protein 142	Znf142	Mus musculus (Mouse)	1843
Q8BLB0	ZFP3_MOUSE	reviewed	Zinc finger protein 3 (Zfp-3)	Zfp3	Mus musculus (Mouse)	497
Q99LI5	ZN281_MOUSE	reviewed	Zinc finger protein 281	Znf281	Mus musculus (Mouse)	893
Q5SSH7	ZZEF1_MOUSE	reviewed	Zinc finger ZZ-type and EF-hand domain-containing protein 1	Zzef1	Mus musculus (Mouse)	2924
Q3UHH1	ZSWM8_MOUSE	reviewed	Zinc finger SWIM domain-containing protein 8	Zswim8	Mus musculus (Mouse)	1832
Q52KG4	ZBT45_MOUSE	reviewed	Zinc finger and BTB domain-containing protein 45 (Zinc finger protein 499)	Zbtb45	Mus musculus (Mouse)	520
Q9CYA6	ZCHC8_MOUSE	reviewed	Zinc finger CCHC domain-containing protein 8 (TRAMP-like complex RNA-binding factor ZCCHC8)	Zcchc8	Mus musculus (Mouse)	709
Q9Z0G7	ZBT22_MOUSE	reviewed	Zinc finger and BTB domain-containing protein 22 (Protein BING1) (Zinc finger protein 297)	Zbtb22	Mus musculus (Mouse)	638
Q8BJM5	ZNT6_MOUSE	reviewed	Zinc transporter 6 (ZnT-6) (Solute carrier family 30 member 6)	Slc30a6	Mus musculus (Mouse)	460
Q9Z1D8	ZKSC5_MOUSE	reviewed	Zinc finger protein with KRAB and SCAN domains 5 (Zinc finger protein 95) (Zfp-95)	Zkscan5	Mus musculus (Mouse)	819
Q9CQG3	ZMY19_MOUSE	reviewed	Zinc finger MYND domain-containing protein 19 (Melanin-concentrating hormone receptor 1-interacting zinc finger protein) (MCH-R1-interacting zinc finger protein)	Zmynd19	Mus musculus (Mouse)	227
Q61467	ZIC4_MOUSE	reviewed	Zinc finger protein ZIC 4 (Zinc finger protein of the cerebellum 4)	Zic4	Mus musculus (Mouse)	341
Q8BGS3	ZKSC1_MOUSE	reviewed	Zinc finger protein with KRAB and SCAN domains 1	Zkscan1	Mus musculus (Mouse)	561
Q9DCH6	ZFAN6_MOUSE	reviewed	AN1-type zinc finger protein 6 (Associated with PRK1 protein) (Zinc finger A20 domain-containing protein 3)	Zfand6	Mus musculus (Mouse)	223
Q9DCK4	ZN414_MOUSE	reviewed	Zinc finger protein 414	Znf414	Mus musculus (Mouse)	299
Q02525	ZFP39_MOUSE	reviewed	Zinc finger protein 39 (Zfp-39) (CtFIN33)	Zfp39	Mus musculus (Mouse)	718
Q8JZL0	ZN467_MOUSE	reviewed	Zinc finger protein 467 (Endothelial cell-derived zinc finger protein) (EZI)	Znf467	Mus musculus (Mouse)	594
Q80TB7	ZSWM6_MOUSE	reviewed	Zinc finger SWIM domain-containing protein 6	Zswim6	Mus musculus (Mouse)	1207
Q9ERR8	ZN319_MOUSE	reviewed	Zinc finger protein 319	Znf319	Mus musculus (Mouse)	581
Q8BZ89	ZN322_MOUSE	reviewed	Zinc finger protein 322 (Zinc finger protein 322A)	Znf322	Mus musculus (Mouse)	410
Q8BZZ3	WWP1_MOUSE	reviewed	NEDD4-like E3 ubiquitin-protein ligase WWP1 (EC 2.3.2.26) (HECT-type E3 ubiquitin transferase WWP1) (WW domain-containing protein 1)	Wwp1	Mus musculus (Mouse)	918
B1AVD1	XPP2_MOUSE	reviewed	Xaa-Pro aminopeptidase 2 (EC 3.4.11.9) (Membrane-bound aminopeptidase P) (Membrane-bound APP) (mAPP) (X-prolyl aminopeptidase 2)	Xpnpep2	Mus musculus (Mouse)	674
O35426	XBP1_MOUSE	reviewed	X-box-binding protein 1 (XBP-1) (Tax-responsive element-binding protein 5) (TREB-5) [Cleaved into: X-box-binding protein 1, cytoplasmic form; X-box-binding protein 1, luminal form]	Xbp1	Mus musculus (Mouse)	267
Q80V23	ZNF32_MOUSE	reviewed	Zinc finger protein 32 (Zinc finger protein 637)	Znf32	Mus musculus (Mouse)	272
Q9D270	ZDH21_MOUSE	reviewed	Palmitoyltransferase ZDHHC21 (EC 2.3.1.225) (DHHC domain-containing cysteine-rich protein 21) (DHHC21) (GABA-A receptor-associated membrane protein 3) (Zinc finger DHHC domain-containing protein 21)	Zdhhc21	Mus musculus (Mouse)	265
Q9DB43	ZFPL1_MOUSE	reviewed	Zinc finger protein-like 1	Zfpl1	Mus musculus (Mouse)	310
Q7TMA2	ZN503_MOUSE	reviewed	Zinc finger protein 503 (Zinc finger protein Nolz-1)	Znf503	Mus musculus (Mouse)	652
Q3V080	ZN583_MOUSE	reviewed	Zinc finger protein 583	Znf583	Mus musculus (Mouse)	568
Q6NXK2	ZN532_MOUSE	reviewed	Zinc finger protein 532	Znf532	Mus musculus (Mouse)	1036
Q9D6J3	YJU2_MOUSE	reviewed	Splicing factor YJU2 (Coiled-coil domain-containing protein 94)	Yju2	Mus musculus (Mouse)	314
Q9CU65	ZMYM2_MOUSE	reviewed	Zinc finger MYM-type protein 2 (Zinc finger protein 198)	Zmym2	Mus musculus (Mouse)	1376
Q9JJN2	ZFHX4_MOUSE	reviewed	Zinc finger homeobox protein 4 (Zinc finger homeodomain protein 4) (ZFH-4)	Zfhx4	Mus musculus (Mouse)	3550
Q9Z2U2	ZN292_MOUSE	reviewed	Zinc finger protein 292 (Zinc finger protein 15) (Zfp-15)	Zfp292	Mus musculus (Mouse)	2698
Q497H0	ZFAN3_MOUSE	reviewed	AN1-type zinc finger protein 3 (Testis-expressed protein 27)	Zfand3	Mus musculus (Mouse)	227
Q9DB38	ZN580_MOUSE	reviewed	Zinc finger protein 580	Znf580	Mus musculus (Mouse)	172
Q9CXG9	PHF19_MOUSE	reviewed	PHD finger protein 19 (Polycomb-like protein 3)	Phf19	Mus musculus (Mouse)	578
B8ZXI1	QTRT2_MOUSE	reviewed	Queuine tRNA-ribosyltransferase accessory subunit 2 (Queuine tRNA-ribosyltransferase domain-containing protein 1)	Qtrt2	Mus musculus (Mouse)	415
P22605	RARB_MOUSE	reviewed	Retinoic acid receptor beta (RAR-beta) (Nuclear receptor subfamily 1 group B member 2)	Rarb	Mus musculus (Mouse)	482
Q0VB07	PGRP4_MOUSE	reviewed	Peptidoglycan recognition protein 4 (Peptidoglycan recognition protein I-beta) (PGLYRPIbeta) (PGRP-I-beta) (Peptidoglycan recognition protein intermediate beta)	Pglyrp4	Mus musculus (Mouse)	374
Q91WB4	PKHF2_MOUSE	reviewed	Pleckstrin homology domain-containing family F member 2 (PH domain-containing family F member 2)	Plekhf2	Mus musculus (Mouse)	249
P21784	RAG2_MOUSE	reviewed	V(D)J recombination-activating protein 2 (RAG-2)	Rag2	Mus musculus (Mouse)	527
Q8K4B0	MTA1_MOUSE	reviewed	Metastasis-associated protein MTA1	Mta1	Mus musculus (Mouse)	715
Q07243	MTF1_MOUSE	reviewed	Metal regulatory transcription factor 1 (MRE-binding transcription factor) (Transcription factor MTF-1)	Mtf1	Mus musculus (Mouse)	675
Q61409	PDE3B_MOUSE	reviewed	cGMP-inhibited 3',5'-cyclic phosphodiesterase B (EC 3.1.4.17) (CGIPDE1) (Cyclic GMP-inhibited phosphodiesterase B) (CGI-PDE B)	Pde3b	Mus musculus (Mouse)	1100
Q9WTJ2	OVOL1_MOUSE	reviewed	Putative transcription factor Ovo-like 1 (mOvo1) (mOvo1a)	Ovol1	Mus musculus (Mouse)	267
P02340	P53_MOUSE	reviewed	Cellular tumor antigen p53 (Tumor suppressor p53)	Tp53	Mus musculus (Mouse)	390
Q3U9F6	RN166_MOUSE	reviewed	E3 ubiquitin-protein ligase RNF166 (EC 2.3.2.27) (RING finger protein 166) (RING-type E3 ubiquitin transferase RNF166)	Rnf166	Mus musculus (Mouse)	237
Q91YL2	RN126_MOUSE	reviewed	E3 ubiquitin-protein ligase RNF126 (EC 2.3.2.27) (RING finger protein 126)	Rnf126	Mus musculus (Mouse)	313
E9QAU8	RN165_MOUSE	reviewed	E3 ubiquitin-protein ligase RNF165 (EC 2.3.2.27) (Arkadia-like protein 2C) (Ark2C) (RING finger protein 165)	Rnf165	Mus musculus (Mouse)	347
Q8BI21	RNF38_MOUSE	reviewed	E3 ubiquitin-protein ligase RNF38 (EC 2.3.2.27) (RING finger protein 38) (RING-type E3 ubiquitin transferase RNF38)	Rnf38	Mus musculus (Mouse)	518
Q3U827	RN180_MOUSE	reviewed	E3 ubiquitin-protein ligase RNF180 (EC 2.3.2.27) (RING finger protein 180) (RING-type E3 ubiquitin transferase RNF180)	Rnf180	Mus musculus (Mouse)	592
Q3UV31	RN223_MOUSE	reviewed	RING finger protein 223	Rnf223	Mus musculus (Mouse)	285
Q791N7	RPA12_MOUSE	reviewed	DNA-directed RNA polymerase I subunit RPA12 (DNA-directed RNA polymerase I subunit H) (Zinc ribbon domain-containing protein 1)	Polr1h	Mus musculus (Mouse)	123
D3YYI7	RN217_MOUSE	reviewed	Probable E3 ubiquitin-protein ligase RNF217 (EC 2.3.2.31) (IBR domain-containing protein 1) (RING finger protein 217)	Rnf217	Mus musculus (Mouse)	515
Q60843	KLF2_MOUSE	reviewed	Krueppel-like factor 2 (Lung krueppel-like factor)	Klf2	Mus musculus (Mouse)	354
Q8CJ19	MICA3_MOUSE	reviewed	[F-actin]-monooxygenase MICAL3 (EC 1.14.13.225) (Molecule interacting with CasL protein 3) (MICAL-3)	Mical3	Mus musculus (Mouse)	1993
P53690	MMP14_MOUSE	reviewed	Matrix metalloproteinase-14 (MMP-14) (EC 3.4.24.80) (MMP-X1) (MT-MMP) (Membrane-type matrix metalloproteinase 1) (MT-MMP 1) (MTMMP1) (Membrane-type-1 matrix metalloproteinase) (MT1-MMP) (MT1MMP)	Mmp14	Mus musculus (Mouse)	582
P70453	PDE7A_MOUSE	reviewed	High affinity cAMP-specific 3',5'-cyclic phosphodiesterase 7A (EC 3.1.4.53) (P2A)	Pde7a	Mus musculus (Mouse)	456
P46718	PDCD2_MOUSE	reviewed	Programmed cell death protein 2 (Zinc finger protein Rp-8)	Pdcd2	Mus musculus (Mouse)	343
Q64028	PHC1_MOUSE	reviewed	Polyhomeotic-like protein 1 (mPH1) (Early development regulatory protein 1) (RAE-28)	Phc1	Mus musculus (Mouse)	1012
Q9QWH1	PHC2_MOUSE	reviewed	Polyhomeotic-like protein 2 (mPH2) (Early development regulatory protein 2) (p36)	Phc2	Mus musculus (Mouse)	850
O55176	PJA1_MOUSE	reviewed	E3 ubiquitin-protein ligase Praja-1 (Praja1) (EC 2.3.2.27) (RING-type E3 ubiquitin transferase Praja-1)	Pja1	Mus musculus (Mouse)	578
Q9QUG2	POLK_MOUSE	reviewed	DNA polymerase kappa (EC 2.7.7.7) (DINB protein) (DINP)	Polk	Mus musculus (Mouse)	852
O70343	PRGC1_MOUSE	reviewed	Peroxisome proliferator-activated receptor gamma coactivator 1-alpha (PGC-1-alpha) (PPAR-gamma coactivator 1-alpha) (PPARGC-1-alpha)	Ppargc1a	Mus musculus (Mouse)	797
Q9Z0Z7	KLF5_MOUSE	reviewed	Krueppel-like factor 5 (Basic transcription element-binding protein 2) (BTE-binding protein 2) (Intestinal-enriched krueppel-like factor) (Transcription factor BTEB2)	Klf5	Mus musculus (Mouse)	446
E9PZZ1	PRD13_MOUSE	reviewed	PR domain zinc finger protein 13 (EC 2.1.1.-) (PR domain-containing protein 13)	Prdm13	Mus musculus (Mouse)	754
O08586	PTEN_MOUSE	reviewed	Phosphatidylinositol 3,4,5-trisphosphate 3-phosphatase and dual-specificity protein phosphatase PTEN (EC 3.1.3.16) (EC 3.1.3.48) (EC 3.1.3.67) (Mutated in multiple advanced cancers 1) (Phosphatase and tensin homolog)	Pten	Mus musculus (Mouse)	403
P29477	NOS2_MOUSE	reviewed	Nitric oxide synthase, inducible (EC 1.14.13.39) (Inducible NO synthase) (Inducible NOS) (iNOS) (Macrophage NOS) (MAC-NOS) (NOS type II) (Peptidyl-cysteine S-nitrosylase NOS2)	Nos2	Mus musculus (Mouse)	1144
Q99MD8	MYNN_MOUSE	reviewed	Myoneurin	Mynn	Mus musculus (Mouse)	610
Q9ESX4	NO40_MOUSE	reviewed	Nucleolar protein of 40 kDa (pNO40) (Putative S1 RNA-binding domain protein) (PS1D protein) (Zinc finger CCHC domain-containing protein 17)	Zcchc17	Mus musculus (Mouse)	241
P49282	NRAM2_MOUSE	reviewed	Natural resistance-associated macrophage protein 2 (NRAMP 2) (Divalent cation transporter 1) (Divalent metal transporter 1) (DMT-1) (Solute carrier family 11 member 2)	Slc11a2	Mus musculus (Mouse)	568
Q921B4	NRIF2_MOUSE	reviewed	Neurotrophin receptor-interacting factor 2 (Zinc finger protein 369)	Nrif2	Mus musculus (Mouse)	824
P49117	NR2C2_MOUSE	reviewed	Nuclear receptor subfamily 2 group C member 2 (Orphan nuclear receptor TAK1) (Orphan nuclear receptor TR4) (Testicular receptor 4)	Nr2c2	Mus musculus (Mouse)	596
Q3UV55	NR1D1_MOUSE	reviewed	Nuclear receptor subfamily 1 group D member 1 (Rev-erbA-alpha) (V-erbA-related protein 1) (EAR-1)	Nr1d1	Mus musculus (Mouse)	615
P27664	PDE6A_MOUSE	reviewed	Rod cGMP-specific 3',5'-cyclic phosphodiesterase subunit alpha (GMP-PDE alpha) (EC 3.1.4.35)	Pde6a	Mus musculus (Mouse)	859
Q91ZQ1	PDE6C_MOUSE	reviewed	Cone cGMP-specific 3',5'-cyclic phosphodiesterase subunit alpha' (EC 3.1.4.35) (cGMP phosphodiesterase 6C)	Pde6c	Mus musculus (Mouse)	861
P53612	PGTB2_MOUSE	reviewed	Geranylgeranyl transferase type-2 subunit beta (EC 2.5.1.60) (Geranylgeranyl transferase type II subunit beta) (GGTase-II-beta) (Rab geranyl-geranyltransferase subunit beta) (Rab GG transferase beta) (Rab GGTase beta) (Rab geranylgeranyltransferase subunit beta) (Type II protein geranyl-geranyltransferase subunit beta)	Rabggtb	Mus musculus (Mouse)	339
Q6NSR8	PEPL1_MOUSE	reviewed	Probable aminopeptidase NPEPL1 (EC 3.4.11.-) (Aminopeptidase-like 1)	Npepl1	Mus musculus (Mouse)	524
Q9CYK2	QPCT_MOUSE	reviewed	Glutaminyl-peptide cyclotransferase (EC 2.3.2.5) (Glutaminyl cyclase) (QC) (Glutaminyl-tRNA cyclotransferase)	Qpct	Mus musculus (Mouse)	362
Q8BQC8	RBAK_MOUSE	reviewed	RB-associated KRAB zinc finger protein (RB-associated KRAB repressor) (Zinc finger protein 769)	Rbak	Mus musculus (Mouse)	711
Q9D0P5	PYGO1_MOUSE	reviewed	Pygopus homolog 1	Pygo1	Mus musculus (Mouse)	417
P60322	NANO2_MOUSE	reviewed	Nanos homolog 2 (NOS-2)	Nanos2	Mus musculus (Mouse)	136
Q7TSZ8	NACC1_MOUSE	reviewed	Nucleus accumbens-associated protein 1 (NAC-1) (BTB/POZ domain-containing protein 14B)	Nacc1	Mus musculus (Mouse)	514
O88522	NEMO_MOUSE	reviewed	NF-kappa-B essential modulator (NEMO) (IkB kinase-associated protein 1) (IKKAP1) (mFIP-3) (Inhibitor of nuclear factor kappa-B kinase subunit gamma) (I-kappa-B kinase subunit gamma) (IKK-gamma) (IKKG) (IkB kinase subunit gamma) (NF-kappa-B essential modifier)	Ikbkg	Mus musculus (Mouse)	412
Q01705	NOTC1_MOUSE	reviewed	Neurogenic locus notch homolog protein 1 (Notch 1) (Motch A) (mT14) (p300) [Cleaved into: Notch 1 extracellular truncation (NEXT); Notch 1 intracellular domain (NICD)]	Notch1	Mus musculus (Mouse)	2531
Q8CB27	OTU1_MOUSE	reviewed	Ubiquitin thioesterase OTU1 (EC 3.4.19.12)	Yod1	Mus musculus (Mouse)	343
E9Q4S1	PDE8B_MOUSE	reviewed	High affinity cAMP-specific and IBMX-insensitive 3',5'-cyclic phosphodiesterase 8B (PDE8B) (EC 3.1.4.53) (Cell proliferation-inducing gene 22 protein)	Pde8b	Mus musculus (Mouse)	865
Q6P1E7	PRIPO_MOUSE	reviewed	DNA-directed primase/polymerase protein (EC 2.7.7.-)	Primpol	Mus musculus (Mouse)	537
Q9D5Z5	MSS51_MOUSE	reviewed	Putative protein MSS51 homolog, mitochondrial (Zinc finger MYND domain-containing protein 17)	Mss51	Mus musculus (Mouse)	446
Q8BHG1	NRDC_MOUSE	reviewed	Nardilysin (EC 3.4.24.61) (N-arginine dibasic convertase) (NRD convertase) (NRD-C) (Nardilysin convertase)	Nrdc	Mus musculus (Mouse)	1161
O88502	PDE8A_MOUSE	reviewed	High affinity cAMP-specific and IBMX-insensitive 3',5'-cyclic phosphodiesterase 8A (MmPDE8) (EC 3.1.4.53)	Pde8a	Mus musculus (Mouse)	823
Q9DAG9	PHF7_MOUSE	reviewed	PHD finger protein 7 (Testis development protein NYD-SP6)	Phf7	Mus musculus (Mouse)	307
Q8K339	KIN17_MOUSE	reviewed	DNA/RNA-binding protein KIN17 (Binding to curved DNA) (KIN, antigenic determinant of recA protein)	Kin	Mus musculus (Mouse)	391
Q8K1Y2	KPCD3_MOUSE	reviewed	Serine/threonine-protein kinase D3 (EC 2.7.11.13) (Protein kinase C nu type) (nPKC-nu)	Prkd3	Mus musculus (Mouse)	889
Q91VE3	KLK7_MOUSE	reviewed	Kallikrein-7 (EC 3.4.21.117) (Serine protease 6) (Stratum corneum chymotryptic enzyme) (Thymopsin)	Klk7	Mus musculus (Mouse)	249
Q8BZL8	LMO3_MOUSE	reviewed	LIM domain only protein 3 (LMO-3) (Neuronal-specific transcription factor DAT1)	Lmo3	Mus musculus (Mouse)	145
Q8BMN4	LMLN_MOUSE	reviewed	Leishmanolysin-like peptidase (EC 3.4.24.-)	Lmln	Mus musculus (Mouse)	681
P97310	MCM2_MOUSE	reviewed	DNA replication licensing factor MCM2 (EC 3.6.4.12) (Minichromosome maintenance protein 2 homolog) (Nuclear protein BM28)	Mcm2	Mus musculus (Mouse)	904
P23804	MDM2_MOUSE	reviewed	E3 ubiquitin-protein ligase Mdm2 (EC 2.3.2.27) (Double minute 2 protein) (Oncoprotein Mdm2) (RING-type E3 ubiquitin transferase Mdm2) (p53-binding protein Mdm2)	Mdm2	Mus musculus (Mouse)	489
Q8BQR7	MAGBI_MOUSE	reviewed	Melanoma-associated antigen B18 (MAGE-B18 antigen)	Mageb18	Mus musculus (Mouse)	327
O08663	MAP2_MOUSE	reviewed	Methionine aminopeptidase 2 (MAP 2) (MetAP 2) (EC 3.4.11.18) (Initiation factor 2-associated 67 kDa glycoprotein) (p67) (p67eIF2) (Peptidase M)	Metap2	Mus musculus (Mouse)	478
Q8CIC2	NUP42_MOUSE	reviewed	Nucleoporin NUP42 (NLP-1) (Nucleoporin-like protein 2)	Nup42	Mus musculus (Mouse)	420
P24822	PPBI_MOUSE	reviewed	Intestinal-type alkaline phosphatase (IAP) (Intestinal alkaline phosphatase) (EC 3.1.3.1) (Alkaline phosphatase 3)	Iap	Mus musculus (Mouse)	559
Q6PFX9	TNKS1_MOUSE	reviewed	Poly [ADP-ribose] polymerase tankyrase-1 (EC 2.4.2.30) (ADP-ribosyltransferase diphtheria toxin-like 5) (ARTD5) (Protein poly-ADP-ribosyltransferase tankyrase-1) (EC 2.4.2.-) (TRF1-interacting ankyrin-related ADP-ribose polymerase 1) (Tankyrase I) (Tankyrase-1) (TANK1)	Tnks	Mus musculus (Mouse)	1320
Q9ESN2	TRI39_MOUSE	reviewed	E3 ubiquitin-protein ligase TRIM39 (EC 2.3.2.27) (RING finger protein 23) (RING-type E3 ubiquitin transferase TRIM39) (Testis-abundant finger protein) (Tripartite motif-containing protein 39)	Trim39	Mus musculus (Mouse)	488
Q8BXJ2	TREF1_MOUSE	reviewed	Transcriptional-regulating factor 1 (Transcriptional-regulating protein 132) (Zinc finger transcription factor TReP-132)	Trerf1	Mus musculus (Mouse)	1205
Q80WC3	TNC18_MOUSE	reviewed	Trinucleotide repeat-containing gene 18 protein (Zinc finger protein 469)	Tnrc18	Mus musculus (Mouse)	2878
Q80WQ9	ZBED4_MOUSE	reviewed	Zinc finger BED domain-containing protein 4	Zbed4	Mus musculus (Mouse)	1168
Q8BXX2	ZBT49_MOUSE	reviewed	Zinc finger and BTB domain-containing protein 49 (Zinc finger protein 509)	Zbtb49	Mus musculus (Mouse)	756
Q3V0C1	ZMAT1_MOUSE	reviewed	Zinc finger matrin-type protein 1	Zmat1	Mus musculus (Mouse)	714
Q9CPW7	ZMAT2_MOUSE	reviewed	Zinc finger matrin-type protein 2	Zmat2	Mus musculus (Mouse)	199
Q9JII7	ZFN2A_MOUSE	reviewed	AN1-type zinc finger protein 2A (Arsenite-inducible RNA-associated protein)	Zfand2a	Mus musculus (Mouse)	171
Q3URR7	ZSC10_MOUSE	reviewed	Zinc finger and SCAN domain-containing protein 10 (Zinc finger protein 206)	Zscan10	Mus musculus (Mouse)	782
Q6KAS7	ZN521_MOUSE	reviewed	Zinc finger protein 521 (Ecotropic viral integration site 3 protein)	Znf521	Mus musculus (Mouse)	1311
B2RUI1	ZN551_MOUSE	reviewed	Zinc finger protein 551	Znf551	Mus musculus (Mouse)	696
Q8C8V1	ZXDC_MOUSE	reviewed	Zinc finger protein ZXDC	Zxdc	Mus musculus (Mouse)	858
Q9JIB4	TF2H2_MOUSE	reviewed	General transcription factor IIH subunit 2 (Basic transcription factor 2 44 kDa subunit) (BTF2 p44) (General transcription factor IIH polypeptide 2) (TFIIH basal transcription factor complex p44 subunit)	Gtf2h2	Mus musculus (Mouse)	396
Q9JMA2	TGT_MOUSE	reviewed	Queuine tRNA-ribosyltransferase catalytic subunit 1 (EC 2.4.2.64) (Guanine insertion enzyme) (tRNA-guanine transglycosylase)	Qtrt1	Mus musculus (Mouse)	403
P15533	TR30A_MOUSE	reviewed	Tripartite motif-containing protein 30A (Down regulatory protein of interleukin-2 receptor) (Tripartite motif-containing protein 30)	Trim30a	Mus musculus (Mouse)	496
[truncated: 117 more rows]

## Sheet: Fuzzy cluster membership
Cluster 1	Membership value
Slc39a10	0.82061
Klf7	0.983374
Rnf25	0.999049
Zfand2b	0.99803
Ankzf1	0.999984
Zcchc2	0.65282
Rabif	0.999968
Nr5a2	0.998008
Slc30a1	0.999804
Traf5	0.999956
Mcm10	0.999562
Pter	1
Zdhhc5	0.660805
Slc30a4	0.979505
Zc3h8	0.999999
Rnf24	0.926782
Gzf1	0.987576
Zfp120	0.999961
Zcchc3	0.994907
Asxl1	1
Cbfa2t2	0.999929
Phf20	0.999989
Zswim3	0.975738
Znfx1	0.99899
Sall4	0.996775
Prkci	0.999845
Trim59	0.998683
Zbtb7b	0.547873
Adar	0.954069
Setdb1	1
Vav3	0.630012
Zzz3	0.997866
Rabggtb	0.922107
Plag1	0.836601
Mmp16	0.999961
Klf17	1
Zfp69	0.999961
Trit1	0.999106
Mtf1	1
Zscan20	0.999979
Zbtb8b	0.62219
Gmeb1	0.722062
Prdm16	1
Dbf4	0.660579
Arap2	0.888629
Usp46	0.964845
Lin54	0.985778
Rpap2	0.999977
Pde6b	0.999672
Kdm2b	0.983813
Clip1	0.999999
Rbak	0.999219
Lnx2	0.999561
Parp12	1
Znrf2	0.999996
Rmnd5a	0.904005
Kcmf1	1
Ino80b	0.999832
Mob1a	0.999992
Setmar	1
Pparg	1
Adipor2	1
Chd4	0.997729
Prkd2	0.588748
Herc2	0.999926
Bnc1	0.992316
Rnf169	1
Trim6	0.999999
Rnf141	0.99978
Zfp646	0.999962
Zranb1	0.999998
Ctbp2	0.999978
Ing1	0.999929
Neil3	0.993792
Tll1	0.621227
Trim75	0.764441
Siah1a	1
Ctcf	0.999969
Rfwd3	0.999992
Atmin	1
Zcchc14	0.856115
Zc3h18	0.998925
Rnf166	0.998603
Egln1	0.669639
Birc2	0.998538
Cbl	0.999476
Smad3	0.973072
Fbxo5	0.999995
Zbtb24	0.998541
Dnmt3l	0.999834
Polr3b	0.999047
Msrb3	0.999998
Nab2	1
Sertad2	0.966812
Zcchc10	0.982896
Zfp3	0.815777
Rph3al	0.998942
Dgke	1
Brca1	1
Nbr1	0.999999
Rnf213	0.998871
Adam17	1
Timm9	1
Mnat1	1
Esr2	0.999941
Slc39a9	0.99984
Esrrb	0.964963
Traf3	0.965587
Trim27	1
Zscan12	1
Zfp184	1
Sirt5	0.992893
Jarid2	1
Nsd1	0.988417
Agtpbp1	0.999998
Zfp58	0.999836
Slc30a5	0.91759
Ngly1	0.989236
Setdb2	0.999834
Trim13	0.616448
Pdlim2	0.952747
Wbp4	0.999549
Polr2k	0.921186
Trps1	0.998287
Brd1	1
Zbed4	0.969879
Prickle1	0.990748
Trim39	0.723867
Enpp5	0.986803
Usp49	0.999839
Dhx57	1
Esco1	0.743934
Matr3	1
Pggt1b	0.639707
Srfbp1	0.783445
Prdm6	0.999982
Rbm22	0.999754
Smad2	0.989792
Ermp1	0.992552
Nrap	0.979885
Dclre1a	1
Nanos1	0.978809
Zbtb33	0.9254
Zfp92	1
Cluster 2	Membership value
Nab1	0.608916
Pikfyve	0.999294
Trip12	1
Rassf5	0.810601
Mdm4	0.734862
Rnf2	0.999024
Cdc42bpa	1
Suv39h2	0.999623
Taf3	0.999982
Kin	0.999746
Mllt10	0.710067
Bmi1	0.999999
Zbtb6	0.999999
Nr6a1	0.998261
Baz2b	1
Tank	1
Sp3	1
Zc3h15	0.703572
Trpm7	0.984659
Zc3h6	0.984995
Ubox5	0.994393
Insm1	0.915962
Xrn2	1
Eif2s2	0.82412
Samhd1	0.99054
Hltf	0.997019
Phc3	0.965793
Rnf13	0.999285
Tiparp	1
Ash1l	0.994242
Gatad2b	1
Otud7b	0.996166
Trim33	1
Gtf2b	1
Runx1t1	0.999357
Topors	0.999997
Dnaja1	0.992677
Xpa	0.895666
Bnc2	0.785677
Mysm1	1
Smap2	1
Tcea3	0.51112
Agbl5	0.999999
Lyar	0.832316
Rest	0.911065
Polr2b	0.999871
Mtf2	0.998419
Ep400	1
Cit	0.999401
Rph3a	0.999905
Baz1b	1
Zkscan1	1
Zscan21	0.999552
Pan3	0.999999
Cpa1	0.99998
Chn2	0.998154
Tet3	0.866562
Rybp	0.998242
Aebp2	0.999951
Pde3a	0.999901
Zfp28	0.998813
Zc3h4	0.979917
Zfp60	0.673425
Cebpg	1
Ube3a	0.997281
Blm	0.999955
Pde3b	0.997018
Zmat4	0.999999
Adam9	0.999953
Rnf170	0.947747
Tnks	0.997438
Ing2	0.999991
Sap30	0.851749
Sh3rf1	0.999063
Trim60	0.990859
Birc3	0.999999
Zbtb44	0.995416
Rnf214	0.998207
Zc3h12c	0.838871
Sin3a	0.999953
Arih1	0.99965
Pias1	0.900344
Adam10	1
Rasa2	1
Msl2	0.999989
Rbm5	1
Setd2	1
Fyco1	0.99991
Tab2	0.977521
Shprh	0.931086
Fbxo30	0.745969
Lin28b	0.972389
Sh3rf3	0.994711
Sirt1	0.999995
Jmjd1c	0.999998
Fgd6	0.985734
Ewsr1	0.999149
Fancl	0.999988
Cpeb4	0.999923
Slu7	0.999999
Zfp62	0.999961
Rufy1	1
Tnip1	0.601647
Git1	1
Phf12	0.997161
Suz12	1
Ypel2	0.960788
Kpnb1	1
Npepps	0.991073
Gpatch8	1
Birc5	0.65242
Dnmt3a	0.991908
Asap2	0.880456
Taf1b	0.964118
Prkd1	0.999995
Gli3	0.945665
Snrnp48	0.999998
Hivep1	0.994957
Mylip	0.99999
Phf2	0.975715
Uimc1	0.997069
Mblac2	0.753656
Zfyve16	1
Pde8b	0.996656
Polk	1
Tnpo1	0.999214
Srek1ip1	0.999993
Zswim6	0.988557
Sall2	0.991673
Rnf17	1
Esco2	0.99975
Cpb2	1
Zc3h13	0.676701
Nufip1	0.999999
Mycbp2	0.990585
Rbm26	0.999125
Stk24	1
Timm8a2	1
Dnajc21	0.999101
Fbxo43	0.990489
Dpys	0.542409
Nsmce2	0.989722
Asap1	0.94044
Tcf20	0.988467
Arid2	0.999925
Sp1	0.957539
Ypel1	0.9844
Lpp	0.999989
Acap2	0.999914
Rnf168	0.999669
Usp16	0.999278
Morc3	0.858234
Snrpc	0.564061
Ppard	0.956936
Rnf8	0.998264
U2af1	0.999441
Zfp57	0.999305
Fbxo11	1
Rock1	0.983542
Rbbp8	0.974375
Rnf125	0.982396
Slc39a6	0.995079
Zmat2	0.999902
Rnf14	0.999518
Mex3c	0.999999
Tshz1	0.999996
Kdm2a	0.999999
Pdlim1	0.568452
Sorbs1	1
Pdzd8	0.905215
Kdm6a	1
Phf6	0.999996
Brcc3	0.774092
Tab3	0.826414
Pola1	1
Rlim	0.999999
Atrx	0.998136
Btk	1
Fgd1	1
Phf8	0.999929
Mbtps2	0.99733
Yy2	0.984971
Mid1	0.999992
Cluster 3	Membership value
Ing5	0.999973
Ddx59	0.999987
Ehmt1	0.999501
Ubr1	0.673604
Dnmt3b	0.999989
Zbtb46	0.926461
Adh5	0.970073
Pdlim5	0.999999
Ptgr1	0.997943
Rnf220	0.945069
Kdm4a	1
Rnf19b	0.534487
Zdhhc18	0.914517
Rnf32	0.999978
Zkscan5	0.999999
Repin1	0.926003
Pcgf1	1
Mkrn2	0.999939
Nanos2	0.999996
Smpd1	0.999999
Kat8	0.999999
Cpxm2	0.793417
Mob2	0.999669
Rnf122	0.986989
Dctd	0.809926
Mmp2	0.892672
Zfp90	0.939562
Naalad2	0.938775
Timm8b	0.984559
Usp3	0.754931
Zmynd10	0.999999
Myrip	0.999999
Limd1	0.99994
Rnf185	0.998804
Morc2a	0.997857
Top3a	1
Phf23	0.999991
Ksr1	0.999843
Nr1d1	1
Cdc42bpb	0.779567
Gch1	0.99859
Rpl37	0.999994
Rnf19a	0.500721
Pde1b	0.999796
Litaf	1
Bfar	1
Fbxo40	0.87048
Axin1	1
Zfand3	0.999096
Trim26	0.999198
Tut1	0.942164
Prickle3	0.997121
Sytl4	0.999927
Cluster 4	Membership value
Rnf149	0.969687
Creb1	0.999992
Bard1	0.999999
Pnkd	0.999514
Zc3h11a	1
Zbed6	1
Usp21	0.761484
Smyd2	0.995725
Optn	1
Pmpca	0.735713
Ubr3	1
Prnp	1
Slc39a1	0.840102
Ints12	0.999875
Ppp3ca	1
Usp33	0.999207
Plekhf2	0.999815
Wwp1	0.999508
Nfx1	0.998649
Rnf38	0.999852
Zcchc7	0.995183
Rnf11	0.999999
Ubr4	0.988917
Pmpcb	0.999968
Rnf212	1
Chfr	0.861181
Hvcn1	0.767829
Usp12	1
Mios	0.91501
Trim24	0.999976
Nr2c2	1
Kdm5a	1
Pglyrp1	0.898879
Zfp27	0.998946
Prmt3	0.998041
Cpeb1	0.938929
Acer3	1
Phrf1	0.951467
Calr	0.999214
Cyld	0.999993
Rspry1	0.972853
Adat1	0.999999
Zfp26	0.999578
Zfp809	0.998989
Unc13c	0.95038
Gsta4	1
Arih2	1
Esr1	1
Zfa	0.999512
Sf3a2	1
Naca	1
Pus10	0.998184
Hint1	0.816709
Polr2a	0.999994
Rnft1	1
Thra	0.999824
Dpf3	0.999918
Zc3h14	0.966354
Mta1	0.999998
Pitrm1	0.967315
Zmynd11	0.999924
Vps41	0.999999
Rnf182	0.846151
Kdm1b	1
Taf9	0.999469
Nln	1
Ubr5	0.999999
Ddx17	0.999976
Ltn1	0.914495
Ttc3	1
Pdcd2	0.998791
Lnpep	0.998468
Zbtb22	0.948419
Rnf5	0.999332
Uhrf1	0.526462
Pja2	0.999614
Srsf7	0.999961
Zfp36l2	0.974608
Mib1	1
Syvn1	1
Mta2	0.966516
Rfk	0.547062
Pten	0.999403
Ablim1	0.997633
Zxdb	0.999966
Abcb7	0.684676
Cluster 5	Membership value
Rpl37a	1
Agap1	0.999776
Gpc1	1
Thap4	0.896328
Adipor1	0.999799
Csrp1	0.985022
Dusp12	0.999998
Parp1	0.999878
Yme1l1	0.990368
Zmynd19	0.997181
Dnlz	0.999143
Vav2	0.995688
Rxra	0.999667
Zdhhc12	0.999999
Usp20	1
Psmd14	0.995429
Ctnnd1	0.951042
Timm10	1
Arfgap2	1
Dgkz	0.995545
Apip	0.999741
Dnajc24	1
Zfyve19	0.93253
Oip5	0.949779
Blvra	1
Astl	0.999995
Polr1b	0.999999
Ada	0.99977
Zswim1	0.999888
Rnf114	1
Snai1	0.999638
Cebpb	1
Ptpn1	0.998328
Mocs3	0.999998
Zgpat	0.98858
Polr3k	0.999998
Siah2	0.938588
Rps27	0.998961
Ttf2	0.999947
Metap1	0.999974
Lhx8	1
Aptx	1
Sigmar1	0.872999
Galt	1
Unc13b	0.997474
Gne	0.999908
Zbtb5	0.999348
Bspry	0.915121
Trim32	0.999985
Oma1	0.999991
Toe1	1
Zswim5	0.999248
Phc2	0.910706
Kpna6	0.987852
Mecr	1
Mul1	0.999893
Atp13a2	1
Zbtb17	0.998187
Mib2	0.999765
Ankib1	0.999626
Reln	0.98777
Agap3	0.998397
Slc30a3	1
Ctbp1	0.999779
Rnf4	0.999999
Zbtb49	0.999992
Lap3	0.999999
Slc30a9	0.724488
Rchy1	0.906573
Pole	0.999512
Rnf10	0.999888
Nos1	1
Trafd1	0.989705
Vps29	0.684928
Rnf34	0.999944
Rabgef1	0.811292
Limk1	0.999999
Dtx2	0.999998
Rasa4	0.999436
Znhit1	1
Agfg2	1
Zcwpw1	0.999993
Zfand2a	1
Rnf216	0.999967
Cpsf4	0.64085
Gtf3a	0.841324
Ing3	1
Polr1a	1
Mcm2	0.538805
Zxdc	0.999892
Pdzrn3	1
Brpf1	0.569124
Raf1	0.976281
Usp5	1
Leng9	1
Fiz1	0.976247
Zbtb45	0.990478
Trim28	0.986969
Irf2bp1	0.997038
Uba2	0.999954
Pold1	1
Nr1h2	0.999918
Vrk3	0.999937
Klf13	1
Fan1	0.880209
Rnf121	0.999881
Trim3	0.781977
Lmo1	0.999163
Gde1	1
Eri2	0.999995
Nsmce1	0.999446
Ypel3	0.999366
Rnf40	0.999896
Fbxl19	0.999997
Mgmt	0.999935
Th	1
Mcoln1	0.999996
Cars2	1
Rasa3	1
Ash2l	0.981756
Gatad2a	1
Upf1	0.998705
Myo9b	1
Dcaf15	1
Nacc1	1
Trmt1	1
Mt4	0.999996
Thap11	0.999988
Dpep3	0.7947
Mbtps1	0.999143
Zdhhc7	0.919782
Spg7	0.99762
Fanca	0.977563
Irf2bp2	0.948215
Zglp1	1
Keap1	0.964568
Elof1	0.999169
Rnf26	0.999991
Usp2	0.999949
Hinfp	0.99983
Vps11	1
Pts	1
Isl2	0.999999
Rps27l	0.999951
Rnf7	0.999265
Traip	0.996747
Rnf123	1
Usp4	1
Usp19	0.949701
Dhx30	1
Trim71	0.999748
Lims1	0.999997
Rnf126	0.999928
Mex3d	1
Klf16	0.789609
Mknk2	1
Mob3a	0.94837
Ap3d1	0.84497
Timm13	1
Thop1	0.999999
Sirt6	1
Nr2c1	0.998104
Shmt2	1
Prim1	0.999151
Rnf41	1
Mtmr3	0.999928
Zmat5	0.999382
Xbp1	0.926526
Ppia	0.996592
Rps27a	0.999806
Lsm11	0.951195
Sqstm1	0.99439
Rmnd5b	0.997832
Rnf187	1
Trim17	0.99911
Pld6	0.999998
Shmt1	1
Usp22	1
Zswim7	1
Cenpv	0.999999
Elac2	1
Rnf167	0.999988
Mybbp1a	0.958651
Ankfy1	0.985137
Zzef1	0.999999
Rpa1	0.559463
Traf4	1
Znhit3	0.999992
Trim37	0.584988
Aarsd1	0.874452
Vat1	1
Limd2	0.999999
Kpna2	0.973667
Unk	0.999998
Nploc4	1
Hgs	1
Fasn	0.999943
Dtnb	0.999975
Cpsf3	0.999977
Klf11	0.999977
Rps29	1
Fntb	0.996726
Zfyve21	0.999998
Siva1	1
Brf1	0.87488
Mtr	0.999843
Pdlim7	1
Ddx41	1
Rnf180	0.99992
Prkcd	1
Phf7	0.999983
Dph3	0.999972
Mdp1	0.999998
Rabggta	0.99984
Wdfy2	0.999872
Ppp3cc	0.99999
Dgkh	0.884095
Drosha	0.999767
Zfat	0.555725
Zc3h3	0.879382
Sharpin	0.999214
Recql4	1
Pick1	1
Csnk1e	0.999988
Rbx1	1
Phf5a	1
Arfgap3	0.99635
Racgap1	0.785282
Slc11a2	0.999596
Mgrn1	0.99903
Thap7	0.998724
Zdhhc8	0.847977
Vps8	0.999934
Sod1	0.963668
Sod2	1
E4f1	0.955985
Hagh	1
Ube2i	1
Cacna1h	1
Phf1	0.929377
Glo1	0.989266
Slc39a7	0.999996
Rxrb	0.999999
Ehmt2	0.99997
Csnk2b	0.999938
Rpp21	1
Enpp4	0.997609
Aars2	0.801647
Polh	1
Srf	0.992837
Ubr2	1
Mpnd	1
Kdm4b	0.999999
Dus3l	1
Slc30a6	0.99981
Mbd2	0.999907
Smad4	0.999922
Cxxc1	0.999858
Mbd1	0.999954
Pias2	0.856677
Adnp2	0.988045
Ighmbp2	1
Rbm4b	0.999987
Rbm4	0.999991
Ccs	0.999999
Dpp3	0.999553
Kat5	0.999671
Fam89b	0.999989
Dpf2	1
Znhit2	1
Zfpl1	1
Pcgf5	0.999999
Tnks2	0.991737
Ide	0.999653
Zdhhc16	1
Pcgf6	0.999996
Zdhhc6	1
Tdrd1	0.969055
Hdac6	0.999999
Rbm10	0.99788
Araf	0.999996
Lonrf3	0.997917
Ikbkg	0.998498
Maged1	0.992278
Pja1	0.999529
Kdm5c	1
Siah1b	0.999974
Cluster 6	Membership value
Cops5	0.993761
Cox5b	1
Rpe	0.996333
Agfg1	0.999996
Rc3h1	0.914268
Zbtb43	0.973014
Adnp	0.999915
Dido1	1
Tet2	0.923095
Zmpste24	0.896396
Zmym4	0.997752
Ski	0.999931
Gatad1	1
Wdfy3	0.999777
Git2	0.996212
Jazf1	0.999718
Rnf103	0.999999
Ruvbl1	0.995931
Prickle2	1
Akap13	0.56394
Man2a2	1
Zfand6	0.995696
Mettl9	0.901619
Adam12	0.584176
Lonrf1	0.999999
Fa2h	0.992177
Zfp1	0.999953
Dnmt1	0.983835
Prdm10	0.514055
Myo9a	1
Trip4	0.999492
Pygo1	0.998789
Hdac2	0.999956
Rufy2	0.999997
Prdm4	0.632871
Csrp2	1
Znrf3	0.999589
Zmiz2	1
Amz2	0.995566
G2e3	1
Sec23a	0.938599
Sp4	0.999401
Lyrm4	0.997137
Rreb1	1
Ppp3cb	0.998276
Klf10	0.937385
Rnf139	0.961254
Gtsf1	0.999999
Phf10	0.99068
Akap8l	1
Man2a1	0.999881
Rnf138	0.999891
Afg3l2	0.999749
Zdhhc24	1
Sf1	0.997346
Zfx	0.999467
Cluster 7	Membership value
Tcea1	0.880677
Lactb2	1
Smap1	0.922144
Mob4	0.974858
Gin1	1
Zbtb41	0.999987
Rc3h2	0.992703
Chn1	0.999996
Atf2	0.981326
Trim44	1
Zhx3	0.987436
Mynn	0.926469
Mbnl1	0.573184
Pogz	0.866491
Rnf115	0.999925
Znhit6	0.601506
Zranb2	0.999956
Usp45	0.999997
Rnf20	0.998827
Sf3a3	0.913641
Lin28a	0.999944
Rere	0.999959
Mob1b	0.593452
Zcchc8	0.992365
Rnf6	0.87446
Phf14	0.999993
Cnot4	0.994566
Hipk2	0.523537
Tax1bp1	1
Aplf	0.999534
Cnbp	0.999825
Crbn	0.90804
Rad18	0.999962
Phc1	0.996136
Ptms	0.992576
Peg3	0.991902
Zdhhc13	0.999933
Pde8a	0.99669
Trim30a	0.999975
Ampd3	1
Pik3c2a	0.989683
Rbbp6	1
Fus	0.969398
Ikzf5	0.929636
Thap1	0.900296
Wrn	0.99999
Dnaja2	0.999973
Zfhx3	0.999997
Chordc1	0.946555
Dnaja4	0.79486
Clpx	1
Rnf111	0.847018
Rnf146	0.633229
Rev3l	0.999999
Ranbp2	0.99419
Metap2	0.999999
Eea1	0.99581
Zdhhc17	1
Mdm2	0.582027
Hmga2	0.998687
Baz2a	0.97534
Rad50	0.999247
Cpd	0.999999
Pex12	0.999972
Mbtd1	0.99627
Rara	0.999126
Rock2	0.99124
Cbll1	1
Baz1a	0.998903
Zbtb1	0.99995
Yy1	1
Adarb2	1
Rnf44	0.998541
Smad5	1
Zcchc9	0.999946
Ap3b1	0.99653
Zbed3	1
Gtf2h2	0.999233
Trim23	0.999903
Nr1d2	0.99998
Zmym5	0.999896
Zmym2	0.999917
Zdhhc20	0.997927
Ints9	0.999786
Zfr	0.999989
Phf20l1	0.985645
Ep300	1
Yaf2	1
Zcrb1	1
Ccnt1	0.99635
Slx4	0.963109
Crebbp	0.955163
Gsk3b	1
Morc1	0.996898
Dzip3	0.999993
Zbtb9	1
Akap8	0.996861
Ppp1r10	0.999962
Ypel5	0.874663
Mta3	1
Kdm3b	0.995052
Rbm27	0.965394
Zfp91	0.993493
Zfand5	0.978042
Gda	1
Xiap	0.999693
Zrsr2	0.988153
Cluster 8	Membership value
Lancl1	0.998023
Dgkd	0.993902
Smyd3	0.999985
Sec23b	0.999977
Arfgap1	0.931224
Rad54l	0.999998
Ppie	0.993812
Zcchc17	0.99839
Phf13	0.999598
Zbtb48	0.984169
Maea	1
Ablim2	0.999941
Brap	0.761193
Gtf2h3	0.867627
Mafk	0.999031
Mkrn1	0.99941
Usp39	0.999232
Rnf181	0.509328
Fancd2	0.99974
U2af2	0.999471
Zfp82	0.998222
Polr2i	0.996145
U2af1l4	0.971646
Ruvbl2	0.9779
Trim68	0.999989
Arhgef18	0.999982
Brf2	0.999928
Gmip	0.990512
Smad1	0.98846
Zswim4	0.710024
Amfr	0.998364
Pla2g15	0.99999
Snai3	0.999997
Pstpip1	1
Rassf1	1
Ctnnb1	0.999919
Rtn4ip1	0.999995
Pias4	0.998494
Zc3h10	0.999963
Limk2	1
Rnf215	0.991043
Trim41	0.999893
Rnf130	0.965095
Sap30l	1
Trim11	0.584423
Smyd4	0.997378
Lig3	0.999899
Rffl	0.999788
Mtmr4	1
Plekhm1	0.990125
Tk1	1
Sirt7	0.940862
Zfyve26	0.539982
Zfyve1	0.999219
Ubr7	0.99936
Wrnip1	0.838383
Mipep	0.999507
Neil2	1
Cyhr1	0.999995
L3mbtl2	0.994456
Calcoco1	0.999512
Dnaja3	0.999852
Hic2	0.999809
Gtf2e1	1
Traf7	0.975996
Hdac3	0.95474
Hif1an	0.810616
Zmym3	0.999945

## Sheet: Gene annotation (Cluster1-2)
Category	CategoryID	GO	Description	PARENT_GO	LogP	Enrichment	Z-score	#TotalGeneInLibrary	#GeneInGO	#GeneInHitList	#GeneInGOAndHitList	%InGO	STDV %InGO	GeneID	Hits	Log(q-value)	GeneList
GO Biological Processes	19	GO:0016567	protein ubiquitination		-24	5.5	14	20638	638	317	54	17	2.1	11796|11797|12151|12189|12402|14897|15204|15502|19720|19820|19821|20585|21951|22031|22033|22215|23806|24017|30841|52615|54354|56353|56736|57751|58230|59009|66597|67030|67141|67150|67664|68501|68718|70238|74287|77853|79263|93759|94088|94093|105689|106021|106042|140629|218203|225055|225876|234329|234736|237353|268281|333307|387524|672511	Birc3|Birc2|Bmi1|Brca1|Cbl|Trip12|Herc2|Dnaja1|Trim27|Rlim|Rnf2|Hltf|Tnks|Traf3|Traf5|Ube3a|Arih1|Rnf13|Kdm2b|Suz12|Rassf5|Rybp|Rnf14|Rnf25|Rnf8|Sh3rf1|Trim13|Fancl|Fbxo5|Rnf141|Rnf125|Nsmce2|Rnf166|Rnf168|Kcmf1|Msl2|Trim39|Sirt1|Trim6|Trim33|Mycbp2|Topors|Prickle1|Ubox5|Mylip|Fbxo11|Kdm2a|Trim60|Rfwd3|Sh3rf3|Shprh|Trim75|Znrf2|Rnf213	-20	MyList
GO Biological Processes	19	GO:0032446	protein modification by small protein conjugation		-23	5.2	14	20638	688	317	55	17	2.1	11796|11797|12151|12189|12402|14897|15204|15502|19720|19820|19821|20585|21951|22031|22033|22215|23806|24017|30841|52615|54354|56353|56469|56736|57751|58230|59009|66597|67030|67141|67150|67664|68501|68718|70238|74287|77853|79263|93759|94088|94093|105689|106021|106042|140629|218203|225055|225876|234329|234736|237353|268281|333307|387524|672511	Birc3|Birc2|Bmi1|Brca1|Cbl|Trip12|Herc2|Dnaja1|Trim27|Rlim|Rnf2|Hltf|Tnks|Traf3|Traf5|Ube3a|Arih1|Rnf13|Kdm2b|Suz12|Rassf5|Rybp|Pias1|Rnf14|Rnf25|Rnf8|Sh3rf1|Trim13|Fancl|Fbxo5|Rnf141|Rnf125|Nsmce2|Rnf166|Rnf168|Kcmf1|Msl2|Trim39|Sirt1|Trim6|Trim33|Mycbp2|Topors|Prickle1|Ubox5|Mylip|Fbxo11|Kdm2a|Trim60|Rfwd3|Sh3rf3|Shprh|Trim75|Znrf2|Rnf213	-20	MyList
GO Biological Processes	19	GO:0016569	covalent chromatin modification		-23	6.4	15	20638	465	317	46	15	2	12151|12189|13018|13435|14897|16468|17765|18193|18676|18760|19712|19821|20184|20466|22289|22385|22589|22724|30841|52615|56353|58230|64707|69260|70238|74112|74729|75560|77853|84505|93759|101540|108829|108946|192195|194388|210766|223770|224836|225876|228790|228829|235626|239122|320595|320713	Bmi1|Brca1|Ctcf|Dnmt3a|Trip12|Jarid2|Mtf2|Nsd1|Phf2|Prkd1|Rest|Rnf2|Uimc1|Sin3a|Kdm6a|Baz1b|Atrx|Zbtb7b|Kdm2b|Suz12|Rybp|Rnf8|Suv39h2|Ing2|Rnf168|Usp16|Setmar|Ep400|Msl2|Setdb1|Sirt1|Prkd2|Jmjd1c|Zzz3|Ash1l|Tet3|Brcc3|Brd1|Usp49|Kdm2a|Asxl1|Phf20|Setd2|Setdb2|Phf8|Mysm1	-20	MyList
GO Biological Processes	19	GO:0016570	histone modification		-23	6.5	15	20638	451	317	45	14	2	12151|12189|13018|14897|16468|17765|18193|18676|18760|19712|19821|20184|20466|22289|22385|22589|22724|30841|52615|56353|58230|64707|69260|70238|74112|74729|75560|77853|84505|93759|101540|108829|108946|192195|194388|210766|223770|224836|225876|228790|228829|235626|239122|320595|320713	Bmi1|Brca1|Ctcf|Trip12|Jarid2|Mtf2|Nsd1|Phf2|Prkd1|Rest|Rnf2|Uimc1|Sin3a|Kdm6a|Baz1b|Atrx|Zbtb7b|Kdm2b|Suz12|Rybp|Rnf8|Suv39h2|Ing2|Rnf168|Usp16|Setmar|Ep400|Msl2|Setdb1|Sirt1|Prkd2|Jmjd1c|Zzz3|Ash1l|Tet3|Brcc3|Brd1|Usp49|Kdm2a|Asxl1|Phf20|Setd2|Setdb2|Phf8|Mysm1	-19	MyList
GO Biological Processes	19	GO:0006325	chromatin organization		-22	4.8	13	20638	778	317	57	18	2.2	11569|12151|12189|12611|13018|13435|14897|16468|17765|18193|18676|18760|19712|19821|20184|20466|20585|22289|22385|22589|22724|30841|52615|56353|58172|58230|64707|69260|70020|70238|70673|74112|74729|75560|77044|77853|84505|93759|98999|101540|107932|108829|108946|192195|194388|210766|223770|224836|225518|225876|228790|228829|235626|239122|268281|320595|320713	Aebp2|Bmi1|Brca1|Cebpg|Ctcf|Dnmt3a|Trip12|Jarid2|Mtf2|Nsd1|Phf2|Prkd1|Rest|Rnf2|Uimc1|Sin3a|Hltf|Kdm6a|Baz1b|Atrx|Zbtb7b|Kdm2b|Suz12|Rybp|Sertad2|Rnf8|Suv39h2|Ing2|Ino80b|Rnf168|Prdm16|Usp16|Setmar|Ep400|Arid2|Msl2|Setdb1|Sirt1|Znfx1|Prkd2|Chd4|Jmjd1c|Zzz3|Ash1l|Tet3|Brcc3|Brd1|Usp49|Prdm6|Kdm2a|Asxl1|Phf20|Setd2|Setdb2|Shprh|Phf8|Mysm1	-19	MyList
WikiPathways	27	WP1763	PluriNetWork: mechanisms associated with pluripotency		-16	6.7	12	20638	292	317	30	9.5	1.6	12189|13017|13018|13435|14030|16211|16468|17089|17126|17127|17765|19712|19821|19877|20466|20683|20687|22289|22589|22715|26380|26424|52615|54427|56353|75560|94093|99377|107932|229542	Brca1|Ctbp2|Ctcf|Dnmt3a|Ewsr1|Kpnb1|Jarid2|Lyar|Smad2|Smad3|Mtf2|Rest|Rnf2|Rock1|Sin3a|Sp1|Sp3|Kdm6a|Atrx|Zfp57|Esrrb|Nr5a2|Suz12|Dnmt3l|Rybp|Ep400|Trim33|Sall4|Chd4|Gatad2b	-12	MyList
GO Biological Processes	19	GO:0006974	cellular response to DNA damage stimulus		-12	3.5	8.8	20638	759	317	41	13	1.9	12144|12189|12611|14897|15204|15502|16588|17420|18968|20184|21353|22385|22589|22590|24128|27015|55947|56045|57257|58230|67030|67141|68501|70020|70024|70238|71988|74112|77044|79263|93759|106021|108937|210766|225182|225876|234258|234736|234776|235626|268281	Blm|Brca1|Cebpg|Trip12|Herc2|Dnaja1|Kin|Mnat1|Pola1|Uimc1|Tank|Baz1b|Atrx|Xpa|Xrn2|Polk|Dclre1a|Samhd1|Vav3|Rnf8|Fancl|Fbxo5|Nsmce2|Ino80b|Mcm10|Rnf168|Esco2|Usp16|Arid2|Trim39|Sirt1|Topors|Rnf169|Brcc3|Rbbp8|Kdm2a|Neil3|Rfwd3|Atmin|Setd2|Shprh	-8.2	MyList
GO Biological Processes	19	GO:0018205	peptidyl-lysine modification		-11	4.8	9.2	20638	365	317	27	8.5	1.6	12151|12189|13018|16468|17765|18193|20466|22589|52615|56469|64707|68346|68501|74729|75560|77805|77853|84505|93759|106021|108946|192195|194388|223770|228829|235626|239122	Bmi1|Brca1|Ctcf|Jarid2|Mtf2|Nsd1|Sin3a|Atrx|Suz12|Pias1|Suv39h2|Sirt5|Nsmce2|Setmar|Ep400|Esco1|Msl2|Setdb1|Sirt1|Topors|Zzz3|Ash1l|Tet3|Brd1|Phf20|Setd2|Setdb2	-7.4	MyList
GO Biological Processes	19	GO:0006281	DNA repair		-11	4.1	8.7	20638	490	317	31	9.8	1.7	12144|12189|12611|14897|15204|16588|17420|18968|20184|22589|22590|24128|27015|55947|56045|58230|67030|68501|70020|70238|71988|77044|93759|108937|210766|225182|225876|234258|234736|235626|268281	Blm|Brca1|Cebpg|Trip12|Herc2|Kin|Mnat1|Pola1|Uimc1|Atrx|Xpa|Xrn2|Polk|Dclre1a|Samhd1|Rnf8|Fancl|Nsmce2|Ino80b|Rnf168|Esco2|Arid2|Sirt1|Rnf169|Brcc3|Rbbp8|Kdm2a|Neil3|Rfwd3|Setd2|Shprh	-7.2	MyList
Reactome Gene Sets	6	R-MMU-4839726	Chromatin organization		-10	6.4	9.6	20638	205	317	20	6.3	1.4	11569|13435|18676|19712|22289|30841|52615|60406|64707|70673|77044|77853|107932|192195|223770|225876|228829|229542|235626|320595	Aebp2|Dnmt3a|Phf2|Rest|Kdm6a|Kdm2b|Suz12|Sap30|Suv39h2|Prdm16|Arid2|Msl2|Chd4|Ash1l|Brd1|Kdm2a|Phf20|Gatad2b|Setd2|Phf8	-7	MyList
Reactome Gene Sets	6	R-MMU-3247509	Chromatin modifying enzymes		-10	6.4	9.6	20638	205	317	20	6.3	1.4	11569|13435|18676|19712|22289|30841|52615|60406|64707|70673|77044|77853|107932|192195|223770|225876|228829|229542|235626|320595	Aebp2|Dnmt3a|Phf2|Rest|Kdm6a|Kdm2b|Suz12|Sap30|Suv39h2|Prdm16|Arid2|Msl2|Chd4|Ash1l|Brd1|Kdm2a|Phf20|Gatad2b|Setd2|Phf8	-7	MyList
Reactome Gene Sets	6	R-MMU-3108232	SUMO E3 ligases SUMOylate target proteins		-9.6	7.1	9.6	20638	155	317	17	5.4	1.3	11799|12144|12151|12189|15204|19720|19821|20466|20687|26424|52615|56469|68501|69260|70238|106021|241915	Birc5|Blm|Bmi1|Brca1|Herc2|Trim27|Rnf2|Sin3a|Sp3|Nr5a2|Suz12|Pias1|Nsmce2|Ing2|Rnf168|Topors|Phc3	-6.4	MyList
GO Biological Processes	19	GO:0006511	ubiquitin-dependent protein catabolic process		-9.4	3.5	7.9	20638	611	317	33	10	1.7	11797|12402|14897|15204|19820|20437|22215|23806|24017|52231|56353|56469|56736|58230|66597|67269|67664|68477|68718|68818|69727|70238|74112|79263|93759|106021|106042|218203|224836|225055|229603|360216|672511	Birc2|Cbl|Trip12|Herc2|Rlim|Siah1a|Ube3a|Arih1|Rnf13|Ankzf1|Rybp|Pias1|Rnf14|Rnf8|Trim13|Agtpbp1|Rnf125|Rmnd5a|Rnf166|Zfand2b|Usp46|Rnf168|Usp16|Trim39|Sirt1|Topors|Prickle1|Mylip|Usp49|Fbxo11|Otud7b|Zranb1|Rnf213	-6.2	MyList
Reactome Gene Sets	6	R-MMU-2990846	SUMOylation		-9.3	6.9	9.4	20638	160	317	17	5.4	1.3	11799|12144|12151|12189|15204|19720|19821|20466|20687|26424|52615|56469|68501|69260|70238|106021|241915	Birc5|Blm|Bmi1|Brca1|Herc2|Trim27|Rnf2|Sin3a|Sp3|Nr5a2|Suz12|Pias1|Nsmce2|Ing2|Rnf168|Topors|Phc3	-6.2	MyList
GO Biological Processes	19	GO:0019941	modification-dependent protein catabolic process		-9.2	3.5	7.8	20638	622	317	33	10	1.7	11797|12402|14897|15204|19820|20437|22215|23806|24017|52231|56353|56469|56736|58230|66597|67269|67664|68477|68718|68818|69727|70238|74112|79263|93759|106021|106042|218203|224836|225055|229603|360216|672511	Birc2|Cbl|Trip12|Herc2|Rlim|Siah1a|Ube3a|Arih1|Rnf13|Ankzf1|Rybp|Pias1|Rnf14|Rnf8|Trim13|Agtpbp1|Rnf125|Rmnd5a|Rnf166|Zfand2b|Usp46|Rnf168|Usp16|Trim39|Sirt1|Topors|Prickle1|Mylip|Usp49|Fbxo11|Otud7b|Zranb1|Rnf213	-6.1	MyList
GO Biological Processes	19	GO:0000209	protein polyubiquitination		-9.1	5.5	8.7	20638	237	317	20	6.3	1.4	11796|11797|12189|12402|14897|19720|21951|22031|22033|22215|23806|56736|58230|67664|68718|70238|94088|106021|140629|268281	Birc3|Birc2|Brca1|Cbl|Trip12|Trim27|Tnks|Traf3|Traf5|Ube3a|Arih1|Rnf14|Rnf8|Rnf125|Rnf166|Rnf168|Trim6|Topors|Ubox5|Shprh	-6	MyList
GO Biological Processes	19	GO:0043632	modification-dependent macromolecule catabolic process		-9	3.4	7.7	20638	632	317	33	10	1.7	11797|12402|14897|15204|19820|20437|22215|23806|24017|52231|56353|56469|56736|58230|66597|67269|67664|68477|68718|68818|69727|70238|74112|79263|93759|106021|106042|218203|224836|225055|229603|360216|672511	Birc2|Cbl|Trip12|Herc2|Rlim|Siah1a|Ube3a|Arih1|Rnf13|Ankzf1|Rybp|Pias1|Rnf14|Rnf8|Trim13|Agtpbp1|Rnf125|Rmnd5a|Rnf166|Zfand2b|Usp46|Rnf168|Usp16|Trim39|Sirt1|Topors|Prickle1|Mylip|Usp49|Fbxo11|Otud7b|Zranb1|Rnf213	-6	MyList
GO Biological Processes	19	GO:0034968	histone lysine methylation		-8.5	7.8	9.2	20638	117	317	14	4.4	1.2	12189|16468|17765|18193|22589|52615|64707|74729|84505|93759|192195|194388|235626|239122	Brca1|Jarid2|Mtf2|Nsd1|Atrx|Suz12|Suv39h2|Setmar|Setdb1|Sirt1|Ash1l|Tet3|Setd2|Setdb2	-5.4	MyList
GO Biological Processes	19	GO:1902275	regulation of chromatin organization		-8.4	5.6	8.4	20638	209	317	18	5.7	1.3	12189|13018|14897|16468|17765|18193|18676|18760|20466|22589|22724|69260|84505|93759|101540|225876|239122|320595	Brca1|Ctcf|Trip12|Jarid2|Mtf2|Nsd1|Phf2|Prkd1|Sin3a|Atrx|Zbtb7b|Ing2|Setdb1|Sirt1|Prkd2|Kdm2a|Setdb2|Phf8	-5.4	MyList
GO Biological Processes	19	GO:0033044	regulation of chromosome organization		-8.4	4.7	8	20638	288	317	21	6.6	1.4	11799|12189|12704|16468|17420|17765|18676|18760|20466|21951|22589|22724|67141|68501|69260|84505|93759|101540|225876|239122|320595	Birc5|Brca1|Cit|Jarid2|Mnat1|Mtf2|Phf2|Prkd1|Sin3a|Tnks|Atrx|Zbtb7b|Fbxo5|Nsmce2|Ing2|Setdb1|Sirt1|Prkd2|Kdm2a|Setdb2|Phf8	-5.4	MyList
GO Biological Processes	19	GO:0006338	chromatin remodeling		-8.4	6.4	8.7	20638	162	317	16	5	1.2	12611|13435|16468|18676|22289|22385|22589|58230|64707|70020|84505|93759|98999|239122|320595|320713	Cebpg|Dnmt3a|Jarid2|Phf2|Kdm6a|Baz1b|Atrx|Rnf8|Suv39h2|Ino80b|Setdb1|Sirt1|Znfx1|Setdb2|Phf8|Mysm1	-5.4	MyList
GO Biological Processes	19	GO:0016571	histone methylation		-8.1	6.7	8.7	20638	145	317	15	4.7	1.2	12189|13018|16468|17765|18193|22589|52615|64707|74729|84505|93759|192195|194388|235626|239122	Brca1|Ctcf|Jarid2|Mtf2|Nsd1|Atrx|Suz12|Suv39h2|Setmar|Setdb1|Sirt1|Ash1l|Tet3|Setd2|Setdb2	-5.2	MyList
GO Biological Processes	19	GO:0051603	proteolysis involved in cellular protein catabolic process		-8.1	3	7	20638	726	317	34	11	1.7	11797|12402|14897|15204|19820|20437|22215|23806|24017|52231|56353|56469|56736|58230|59007|66597|67269|67664|68477|68718|68818|69727|70238|74112|79263|93759|106021|106042|218203|224836|225055|229603|360216|672511	Birc2|Cbl|Trip12|Herc2|Rlim|Siah1a|Ube3a|Arih1|Rnf13|Ankzf1|Rybp|Pias1|Rnf14|Rnf8|Ngly1|Trim13|Agtpbp1|Rnf125|Rmnd5a|Rnf166|Zfand2b|Usp46|Rnf168|Usp16|Trim39|Sirt1|Topors|Prickle1|Mylip|Usp49|Fbxo11|Otud7b|Zranb1|Rnf213	-5.2	MyList
GO Biological Processes	19	GO:0018022	peptidyl-lysine methylation		-7.8	6.9	8.5	20638	132	317	14	4.4	1.2	12189|16468|17765|18193|22589|52615|64707|74729|84505|93759|192195|194388|235626|239122	Brca1|Jarid2|Mtf2|Nsd1|Atrx|Suz12|Suv39h2|Setmar|Setdb1|Sirt1|Ash1l|Tet3|Setd2|Setdb2	-4.9	MyList
GO Biological Processes	19	GO:0032259	methylation		-7.5	4.1	7.3	20638	351	317	22	6.9	1.4	12151|12189|13018|13435|16468|17765|18193|22589|22715|52615|54427|64707|67302|70673|74729|84505|93759|192195|194388|225518|235626|239122	Bmi1|Brca1|Ctcf|Dnmt3a|Jarid2|Mtf2|Nsd1|Atrx|Zfp57|Suz12|Dnmt3l|Suv39h2|Zc3h13|Prdm16|Setmar|Setdb1|Sirt1|Ash1l|Tet3|Prdm6|Setd2|Setdb2	-4.7	MyList
GO Biological Processes	19	GO:0006302	double-strand break repair		-7.4	4.9	7.6	20638	240	317	18	5.7	1.3	12144|12189|14897|18968|20184|55947|56045|58230|68501|70238|71988|77044|108937|210766|225182|225876|234736|235626	Blm|Brca1|Trip12|Pola1|Uimc1|Dclre1a|Samhd1|Rnf8|Nsmce2|Rnf168|Esco2|Arid2|Rnf169|Brcc3|Rbbp8|Kdm2a|Rfwd3|Setd2	-4.6	MyList
GO Biological Processes	19	GO:0007249	I-kappaB kinase/NF-kappaB signaling		-7.4	5.1	7.6	20638	216	317	17	5.4	1.3	12229|18760|19720|19877|21353|22031|22033|57783|66597|66724|66949|68652|79263|93759|94088|192195|229603	Btk|Prkd1|Trim27|Rock1|Tank|Traf3|Traf5|Tnip1|Trim13|Tab3|Trim59|Tab2|Trim39|Sirt1|Trim6|Ash1l|Otud7b	-4.5	MyList
GO Biological Processes	19	GO:0043414	macromolecule methylation		-7.3	4.3	7.3	20638	300	317	20	6.3	1.4	12151|12189|13018|13435|16468|17765|18193|22589|22715|52615|54427|64707|67302|74729|84505|93759|192195|194388|235626|239122	Bmi1|Brca1|Ctcf|Dnmt3a|Jarid2|Mtf2|Nsd1|Atrx|Zfp57|Suz12|Dnmt3l|Suv39h2|Zc3h13|Setmar|Setdb1|Sirt1|Ash1l|Tet3|Setd2|Setdb2	-4.5	MyList
GO Biological Processes	19	GO:0044257	cellular protein catabolic process		-7.3	2.8	6.5	20638	779	317	34	11	1.7	11797|12402|14897|15204|19820|20437|22215|23806|24017|52231|56353|56469|56736|58230|59007|66597|67269|67664|68477|68718|68818|69727|70238|74112|79263|93759|106021|106042|218203|224836|225055|229603|360216|672511	Birc2|Cbl|Trip12|Herc2|Rlim|Siah1a|Ube3a|Arih1|Rnf13|Ankzf1|Rybp|Pias1|Rnf14|Rnf8|Ngly1|Trim13|Agtpbp1|Rnf125|Rmnd5a|Rnf166|Zfand2b|Usp46|Rnf168|Usp16|Trim39|Sirt1|Topors|Prickle1|Mylip|Usp49|Fbxo11|Otud7b|Zranb1|Rnf213	-4.5	MyList
GO Biological Processes	19	GO:0016574	histone ubiquitination		-7.2	12	9.5	20638	50	317	9	2.8	0.93	12151|14897|19821|30841|52615|56353|58230|70238|225876	Bmi1|Trip12|Rnf2|Kdm2b|Suz12|Rybp|Rnf8|Rnf168|Kdm2a	-4.4	MyList
GO Biological Processes	19	GO:2001252	positive regulation of chromosome organization		-6.9	5.4	7.4	20638	181	317	15	4.7	1.2	12189|16468|17765|18760|20466|21951|22589|22724|68501|69260|84505|93759|101540|225876|239122	Brca1|Jarid2|Mtf2|Prkd1|Sin3a|Tnks|Atrx|Zbtb7b|Nsmce2|Ing2|Setdb1|Sirt1|Prkd2|Kdm2a|Setdb2	-4.1	MyList
GO Biological Processes	19	GO:0043122	regulation of I-kappaB kinase/NF-kappaB signaling		-6.8	5.4	7.4	20638	182	317	15	4.7	1.2	18760|19720|21353|22031|22033|57783|66597|66724|66949|68652|79263|93759|94088|192195|229603	Prkd1|Trim27|Tank|Traf3|Traf5|Tnip1|Trim13|Tab3|Trim59|Tab2|Trim39|Sirt1|Trim6|Ash1l|Otud7b	-4	MyList
GO Biological Processes	19	GO:0033522	histone H2A ubiquitination		-6.8	16	10	20638	28	317	7	2.2	0.83	12151|14897|19821|30841|56353|58230|70238	Bmi1|Trip12|Rnf2|Kdm2b|Rybp|Rnf8|Rnf168	-4	MyList
GO Biological Processes	19	GO:0008213	protein alkylation		-6.8	5.3	7.3	20638	184	317	15	4.7	1.2	12189|13018|16468|17765|18193|22589|52615|64707|74729|84505|93759|192195|194388|235626|239122	Brca1|Ctcf|Jarid2|Mtf2|Nsd1|Atrx|Suz12|Suv39h2|Setmar|Setdb1|Sirt1|Ash1l|Tet3|Setd2|Setdb2	-4	MyList
GO Biological Processes	19	GO:0006479	protein methylation		-6.8	5.3	7.3	20638	184	317	15	4.7	1.2	12189|13018|16468|17765|18193|22589|52615|64707|74729|84505|93759|192195|194388|235626|239122	Brca1|Ctcf|Jarid2|Mtf2|Nsd1|Atrx|Suz12|Suv39h2|Setmar|Setdb1|Sirt1|Ash1l|Tet3|Setd2|Setdb2	-4	MyList
GO Biological Processes	19	GO:1905269	positive regulation of chromatin organization		-6.6	6.7	7.7	20638	117	317	12	3.8	1.1	12189|16468|17765|18760|20466|22724|69260|84505|93759|101540|225876|239122	Brca1|Jarid2|Mtf2|Prkd1|Sin3a|Zbtb7b|Ing2|Setdb1|Sirt1|Prkd2|Kdm2a|Setdb2	-3.9	MyList
GO Biological Processes	19	GO:0031056	regulation of histone modification		-6.6	5.6	7.3	20638	164	317	14	4.4	1.2	12189|13018|14897|16468|17765|18193|18760|20466|22589|22724|69260|93759|101540|225876	Brca1|Ctcf|Trip12|Jarid2|Mtf2|Nsd1|Prkd1|Sin3a|Atrx|Zbtb7b|Ing2|Sirt1|Prkd2|Kdm2a	-3.9	MyList
GO Biological Processes	19	GO:0006333	chromatin assembly or disassembly		-6.3	5.3	7.1	20638	172	317	14	4.4	1.2	12611|13018|13435|18676|22385|22589|64707|77044|84505|93759|98999|239122|268281|320595	Cebpg|Ctcf|Dnmt3a|Phf2|Baz1b|Atrx|Suv39h2|Arid2|Setdb1|Sirt1|Znfx1|Setdb2|Shprh|Phf8	-3.6	MyList
GO Biological Processes	19	GO:0006282	regulation of DNA repair		-6.2	6.2	7.3	20638	127	317	12	3.8	1.1	12144|12189|12611|14897|20184|58230|70238|77044|93759|108937|210766|235626	Blm|Brca1|Cebpg|Trip12|Uimc1|Rnf8|Rnf168|Arid2|Sirt1|Rnf169|Brcc3|Setd2	-3.5	MyList
GO Biological Processes	19	GO:0080135	regulation of cellular response to stress		-6.1	2.8	5.9	20638	641	317	28	8.8	1.6	11491|12144|12189|12611|14897|15502|17318|17966|19712|20184|22031|22033|22724|24017|58230|59009|67141|69260|70238|77044|93759|108937|210766|223255|234736|235626|237353|270669	Adam17|Blm|Brca1|Cebpg|Trip12|Dnaja1|Mid1|Nbr1|Rest|Uimc1|Traf3|Traf5|Zbtb7b|Rnf13|Rnf8|Sh3rf1|Fbxo5|Ing2|Rnf168|Arid2|Sirt1|Rnf169|Brcc3|Stk24|Rfwd3|Setd2|Sh3rf3|Mbtps2	-3.4	MyList
GO Biological Processes	19	GO:0034504	protein localization to nucleus		-6	3.9	6.3	20638	301	317	18	5.7	1.3	12189|14634|16211|18711|18760|20466|22590|26356|54354|56417|66810|93759|106021|106042|209361|229603|238799|338467	Brca1|Gli3|Kpnb1|Pikfyve|Prkd1|Sin3a|Xpa|Ing1|Rassf5|Adar|Rbm22|Sirt1|Topors|Prickle1|Taf3|Otud7b|Tnpo1|Morc3	-3.3	MyList
GO Biological Processes	19	GO:0051567	histone H3-K9 methylation		-6	13	8.7	20638	36	317	7	2.2	0.83	12189|16468|22589|64707|84505|93759|239122	Brca1|Jarid2|Atrx|Suv39h2|Setdb1|Sirt1|Setdb2	-3.3	MyList
Reactome Gene Sets	6	R-MMU-5688426	Deubiquitination		-5.9	4.3	6.4	20638	243	317	16	5	1.2	11796|11797|17126|17127|17248|20184|21951|22031|57783|70020|74112|210766|228790|229603|320713|360216	Birc3|Birc2|Smad2|Smad3|Mdm4|Uimc1|Tnks|Traf3|Tnip1|Ino80b|Usp16|Brcc3|Asxl1|Otud7b|Mysm1|Zranb1	-3.3	MyList
Reactome Gene Sets	6	R-MMU-3899300	SUMOylation of transcription cofactors		-5.9	12	8.6	20638	37	317	7	2.2	0.83	12151|19821|20466|56469|69260|106021|241915	Bmi1|Rnf2|Sin3a|Pias1|Ing2|Topors|Phc3	-3.2	MyList
GO Biological Processes	19	GO:0016578	histone deubiquitination		-5.9	16	9.4	20638	24	317	6	1.9	0.77	20184|74112|210766|224836|228790|320713	Uimc1|Usp16|Brcc3|Usp49|Asxl1|Mysm1	-3.2	MyList
GO Biological Processes	19	GO:0006513	protein monoubiquitination		-5.9	8.3	7.6	20638	71	317	9	2.8	0.93	11797|12151|12402|19821|30841|56353|67030|70238|106021	Birc2|Bmi1|Cbl|Rnf2|Kdm2b|Rybp|Fancl|Rnf168|Topors	-3.2	MyList
GO Biological Processes	19	GO:1903322	positive regulation of protein modification by small protein conjugation or removal		-5.9	5.7	6.9	20638	137	317	12	3.8	1.1	11796|11797|12189|21353|22215|54354|56469|57783|105689|106021|106042|225876	Birc3|Birc2|Brca1|Tank|Ube3a|Rassf5|Pias1|Tnip1|Mycbp2|Topors|Prickle1|Kdm2a	-3.2	MyList
Reactome Gene Sets	6	R-MMU-3108214	SUMOylation of DNA damage response and repair proteins		-5.8	8.1	7.6	20638	72	317	9	2.8	0.93	12144|12151|12189|15204|19821|56469|68501|70238|241915	Blm|Bmi1|Brca1|Herc2|Rnf2|Pias1|Nsmce2|Rnf168|Phc3	-3.2	MyList
KEGG Pathway	24	ko04120	Ubiquitin mediated proteolysis		-5.8	5.6	6.8	20638	140	317	12	3.8	1.1	11796|11797|12189|12402|14897|15204|17318|20437|22215|56469|67030|140629	Birc3|Birc2|Brca1|Cbl|Trip12|Herc2|Mid1|Siah1a|Ube3a|Pias1|Fancl|Ubox5	-3.2	MyList
GO Biological Processes	19	GO:0016579	protein deubiquitination		-5.8	6.2	7	20638	116	317	11	3.5	1	20184|21353|57783|69727|74112|210766|224836|228790|229603|320713|360216	Uimc1|Tank|Tnip1|Usp46|Usp16|Brcc3|Usp49|Asxl1|Otud7b|Mysm1|Zranb1	-3.2	MyList
GO Biological Processes	19	GO:0070828	heterochromatin organization		-5.7	9.5	7.9	20638	55	317	8	2.5	0.88	13435|18676|70673|84505|93759|98999|239122|320595	Dnmt3a|Phf2|Prdm16|Setdb1|Sirt1|Znfx1|Setdb2|Phf8	-3.2	MyList
KEGG Pathway	24	mmu04120	Ubiquitin mediated proteolysis		-5.7	5.5	6.7	20638	142	317	12	3.8	1.1	11796|11797|12189|12402|14897|15204|17318|20437|22215|56469|67030|140629	Birc3|Birc2|Brca1|Cbl|Trip12|Herc2|Mid1|Siah1a|Ube3a|Pias1|Fancl|Ubox5	-3.1	MyList
Reactome Gene Sets	6	R-MMU-8943724	Regulation of PTEN gene transcription		-5.6	11	8.2	20638	40	317	7	2.2	0.83	12151|19821|52615|99377|107932|229542|241915	Bmi1|Rnf2|Suz12|Sall4|Chd4|Gatad2b|Phc3	-3.1	MyList
GO Biological Processes	19	GO:0045739	positive regulation of DNA repair		-5.6	7.7	7.3	20638	76	317	9	2.8	0.93	12144|12189|12611|20184|58230|70238|77044|93759|210766	Blm|Brca1|Cebpg|Uimc1|Rnf8|Rnf168|Arid2|Sirt1|Brcc3	-3.1	MyList
GO Biological Processes	19	GO:0051865	protein autoubiquitination		-5.6	7.7	7.3	20638	76	317	9	2.8	0.93	12189|22215|24017|58230|59009|66597|67150|237353|672511	Brca1|Ube3a|Rnf13|Rnf8|Sh3rf1|Trim13|Rnf141|Sh3rf3|Rnf213	-3.1	MyList
KEGG Pathway	24	ko00310	Lysine degradation		-5.5	8.8	7.5	20638	59	317	8	2.5	0.88	18193|64707|74729|84505|192195|225518|235626|239122	Nsd1|Suv39h2|Setmar|Setdb1|Ash1l|Prdm6|Setd2|Setdb2	-3	MyList
GO Biological Processes	19	GO:0016577	histone demethylation		-5.4	14	8.6	20638	28	317	6	1.9	0.77	18676|22289|30841|108829|225876|320595	Phf2|Kdm6a|Kdm2b|Jmjd1c|Kdm2a|Phf8	-2.9	MyList
GO Biological Processes	19	GO:0070076	histone lysine demethylation		-5.4	14	8.6	20638	28	317	6	1.9	0.77	18676|22289|30841|108829|225876|320595	Phf2|Kdm6a|Kdm2b|Jmjd1c|Kdm2a|Phf8	-2.9	MyList
CORUM	33	CORUM:2831	TIF1gamma-Smad2-Smad3 complex		-5.4	65	14	20638	3	317	3	0.95	0.54	17126|17127|94093	Smad2|Smad3|Trim33	-2.9	MyList
KEGG Pathway	24	mmu00310	Lysine degradation		-5.4	8.5	7.4	20638	61	317	8	2.5	0.88	18193|64707|74729|84505|192195|225518|235626|239122	Nsd1|Suv39h2|Setmar|Setdb1|Ash1l|Prdm6|Setd2|Setdb2	-2.9	MyList
GO Biological Processes	19	GO:0031507	heterochromatin assembly		-5.4	10	7.8	20638	44	317	7	2.2	0.83	13435|18676|84505|93759|98999|239122|320595	Dnmt3a|Phf2|Setdb1|Sirt1|Znfx1|Setdb2|Phf8	-2.9	MyList
GO Biological Processes	19	GO:1903320	regulation of protein modification by small protein conjugation or removal		-5.3	4.1	6	20638	240	317	15	4.7	1.2	11796|11797|12189|14897|15502|21353|22215|54354|56469|57783|67141|105689|106021|106042|225876	Birc3|Birc2|Brca1|Trip12|Dnaja1|Tank|Ube3a|Rassf5|Pias1|Tnip1|Fbxo5|Mycbp2|Topors|Prickle1|Kdm2a	-2.8	MyList
Reactome Gene Sets	6	R-MMU-73894	DNA Repair		-5.3	3.6	5.8	20638	305	317	17	5.4	1.3	12144|15204|17420|17749|20184|22385|22590|27015|56469|58230|67030|70020|70238|210766|225182|231329|234258	Blm|Herc2|Mnat1|Polr2k|Uimc1|Baz1b|Xpa|Polk|Pias1|Rnf8|Fancl|Ino80b|Rnf168|Brcc3|Rbbp8|Polr2b|Neil3	-2.8	MyList
GO Biological Processes	19	GO:0035518	histone H2A monoubiquitination		-5.2	18	9.1	20638	18	317	5	1.6	0.7	12151|19821|30841|56353|70238	Bmi1|Rnf2|Kdm2b|Rybp|Rnf168	-2.8	MyList
GO Biological Processes	19	GO:0043124	negative regulation of I-kappaB kinase/NF-kappaB signaling		-5.2	9.9	7.6	20638	46	317	7	2.2	0.83	21353|57783|66949|79263|93759|192195|229603	Tank|Tnip1|Trim59|Trim39|Sirt1|Ash1l|Otud7b	-2.8	MyList
GO Biological Processes	19	GO:0061647	histone H3-K9 modification		-5.2	9.9	7.6	20638	46	317	7	2.2	0.83	12189|16468|22589|64707|84505|93759|239122	Brca1|Jarid2|Atrx|Suv39h2|Setdb1|Sirt1|Setdb2	-2.8	MyList
GO Biological Processes	19	GO:0006829	zinc ion transport		-5.2	13	8.1	20638	31	317	6	1.9	0.77	22782|22785|69048|106957|227059|328133	Slc30a1|Slc30a4|Slc30a5|Slc39a6|Slc39a10|Slc39a9	-2.7	MyList
GO Biological Processes	19	GO:1905268	negative regulation of chromatin organization		-5.2	8	7.1	20638	65	317	8	2.5	0.88	12189|14897|16468|17765|18676|20466|93759|320595	Brca1|Trip12|Jarid2|Mtf2|Phf2|Sin3a|Sirt1|Phf8	-2.7	MyList
GO Biological Processes	19	GO:0006482	protein demethylation		-5.1	12	7.9	20638	32	317	6	1.9	0.77	18676|22289|30841|108829|225876|320595	Phf2|Kdm6a|Kdm2b|Jmjd1c|Kdm2a|Phf8	-2.7	MyList
GO Biological Processes	19	GO:0008214	protein dealkylation		-5.1	12	7.9	20638	32	317	6	1.9	0.77	18676|22289|30841|108829|225876|320595	Phf2|Kdm6a|Kdm2b|Jmjd1c|Kdm2a|Phf8	-2.7	MyList
GO Biological Processes	19	GO:2001020	regulation of response to DNA damage stimulus		-5.1	4.1	5.8	20638	221	317	14	4.4	1.2	12144|12189|12611|14897|20184|58230|67141|70238|77044|93759|108937|210766|234736|235626	Blm|Brca1|Cebpg|Trip12|Uimc1|Rnf8|Fbxo5|Rnf168|Arid2|Sirt1|Rnf169|Brcc3|Rfwd3|Setd2	-2.6	MyList
GO Biological Processes	19	GO:0070646	protein modification by small protein removal		-5	5.2	6.2	20638	137	317	11	3.5	1	20184|21353|57783|69727|74112|210766|224836|228790|229603|320713|360216	Uimc1|Tank|Tnip1|Usp46|Usp16|Brcc3|Usp49|Asxl1|Otud7b|Mysm1|Zranb1	-2.6	MyList
Reactome Gene Sets	6	R-MMU-983168	Antigen processing: Ubiquitination & Proteasome degradation		-5	3.7	5.7	20638	284	317	16	5	1.2	14897|15204|19155|19820|20437|22215|56736|57751|59009|71865|79263|140629|218203|225055|240396|387524	Trip12|Herc2|Npepps|Rlim|Siah1a|Ube3a|Rnf14|Rnf25|Sh3rf1|Fbxo30|Trim39|Ubox5|Mylip|Fbxo11|Mex3c|Znrf2	-2.6	MyList
GO Biological Processes	19	GO:0006473	protein acetylation		-4.9	4.3	5.8	20638	197	317	13	4.1	1.1	12151|12189|13018|20466|71988|75560|77805|77853|93759|108946|223770|228829|229906	Bmi1|Brca1|Ctcf|Sin3a|Esco2|Ep400|Esco1|Msl2|Sirt1|Zzz3|Brd1|Phf20|Gtf2b	-2.5	MyList
GO Biological Processes	19	GO:0070537	histone H2A K63-linked deubiquitination		-4.8	49	12	20638	4	317	3	0.95	0.54	20184|74112|210766	Uimc1|Usp16|Brcc3	-2.5	MyList
GO Biological Processes	19	GO:0035522	monoubiquitinated histone H2A deubiquitination		-4.8	49	12	20638	4	317	3	0.95	0.54	74112|228790|320713	Usp16|Asxl1|Mysm1	-2.5	MyList
GO Biological Processes	19	GO:0035521	monoubiquitinated histone deubiquitination		-4.8	49	12	20638	4	317	3	0.95	0.54	74112|228790|320713	Usp16|Asxl1|Mysm1	-2.5	MyList
GO Biological Processes	19	GO:0001701	in utero embryonic development		-4.8	2.7	5.1	20638	553	317	23	7.3	1.5	11487|12151|14634|17126|17127|17184|20466|20683|20687|22289|22782|26380|54427|56417|67204|70998|84505|99377|112405|225182|225876|229603|235626	Adam10|Bmi1|Gli3|Smad2|Smad3|Matr3|Sin3a|Sp1|Sp3|Kdm6a|Slc30a1|Esrrb|Dnmt3l|Adar|Eif2s2|Phf6|Setdb1|Sall4|Egln1|Rbbp8|Kdm2a|Otud7b|Setd2	-2.4	MyList
GO Biological Processes	19	GO:0018215	protein phosphopantetheinylation		-4.7	11	7.3	20638	37	317	6	1.9	0.77	15204|20585|99929|237353|243771|387524	Herc2|Hltf|Tiparp|Sh3rf3|Parp12|Znrf2	-2.3	MyList
GO Biological Processes	19	GO:0043543	protein acylation		-4.7	3.8	5.5	20638	239	317	14	4.4	1.2	12151|12189|13018|20466|71988|75560|77805|77853|93759|108946|223770|228136|228829|229906	Bmi1|Brca1|Ctcf|Sin3a|Esco2|Ep400|Esco1|Msl2|Sirt1|Zzz3|Brd1|Zdhhc5|Phf20|Gtf2b	-2.3	MyList
Reactome Gene Sets	6	R-MMU-8953750	Transcriptional Regulation by E2F6		-4.7	14	7.9	20638	23	317	5	1.6	0.7	12151|19821|52615|56353|241915	Bmi1|Rnf2|Suz12|Rybp|Phc3	-2.3	MyList
GO Biological Processes	19	GO:0051052	regulation of DNA metabolic process		-4.6	3.1	5.1	20638	379	317	18	5.7	1.3	12144|12189|12611|13435|14897|19016|20184|21951|22589|54427|58230|70238|77044|93759|101540|108937|210766|235626	Blm|Brca1|Cebpg|Dnmt3a|Trip12|Pparg|Uimc1|Tnks|Atrx|Dnmt3l|Rnf8|Rnf168|Arid2|Sirt1|Prkd2|Rnf169|Brcc3|Setd2	-2.2	MyList
GO Biological Processes	19	GO:0070534	protein K63-linked ubiquitination		-4.6	8	6.6	20638	57	317	7	2.2	0.83	11797|14897|19720|22031|22033|58230|70238	Birc2|Trip12|Trim27|Traf3|Traf5|Rnf8|Rnf168	-2.2	MyList
GO Biological Processes	19	GO:0031058	positive regulation of histone modification		-4.6	5.7	6	20638	102	317	9	2.8	0.93	12189|16468|17765|18760|22724|69260|93759|101540|225876	Brca1|Jarid2|Mtf2|Prkd1|Zbtb7b|Ing2|Sirt1|Prkd2|Kdm2a	-2.2	MyList
GO Biological Processes	19	GO:0051054	positive regulation of DNA metabolic process		-4.4	3.8	5.3	20638	220	317	13	4.1	1.1	12144|12189|12611|20184|21951|22589|54427|58230|70238|77044|93759|101540|210766	Blm|Brca1|Cebpg|Uimc1|Tnks|Atrx|Dnmt3l|Rnf8|Rnf168|Arid2|Sirt1|Prkd2|Brcc3	-2.1	MyList
Reactome Gene Sets	6	R-MMU-75893	TNF signaling		-4.3	9.1	6.6	20638	43	317	6	1.9	0.77	11491|11796|11797|66724|68652|229603	Adam17|Birc3|Birc2|Tab3|Tab2|Otud7b	-2	MyList
Reactome Gene Sets	6	R-MMU-6807070	PTEN Regulation		-4.3	5.3	5.7	20638	110	317	9	2.8	0.93	12151|19720|19821|21951|52615|99377|107932|229542|241915	Bmi1|Trim27|Rnf2|Tnks|Suz12|Sall4|Chd4|Gatad2b|Phc3	-2	MyList
GO Biological Processes	19	GO:0010638	positive regulation of organelle organization		-4.3	2.5	4.7	20638	595	317	23	7.3	1.5	12189|13196|16468|17127|17281|17765|18760|19720|20466|21951|22589|22724|56430|67141|68501|69260|72587|84505|93759|101540|225876|234776|239122	Brca1|Asap1|Jarid2|Smad3|Fyco1|Mtf2|Prkd1|Trim27|Sin3a|Tnks|Atrx|Zbtb7b|Clip1|Fbxo5|Nsmce2|Ing2|Pan3|Setdb1|Sirt1|Prkd2|Kdm2a|Atmin|Setdb2	-1.9	MyList
KEGG Pathway	24	mmu03440	Homologous recombination		-4.3	8.9	6.5	20638	44	317	6	1.9	0.77	12144|12189|20184|22589|210766|225182	Blm|Brca1|Uimc1|Atrx|Brcc3|Rbbp8	-1.9	MyList
GO Biological Processes	19	GO:0048608	reproductive structure development		-4.2	2.7	4.8	20638	479	317	20	6.3	1.4	11797|13983|19015|19016|20683|20687|22215|22589|26380|54427|56711|67204|69260|93759|99929|108829|112405|192195|226090|235626	Birc2|Esr2|Ppard|Pparg|Sp1|Sp3|Ube3a|Atrx|Esrrb|Dnmt3l|Plag1|Eif2s2|Ing2|Sirt1|Tiparp|Jmjd1c|Egln1|Ash1l|Ermp1|Setd2	-1.9	MyList
GO Biological Processes	19	GO:0018394	peptidyl-lysine acetylation		-4.2	4.3	5.3	20638	167	317	11	3.5	1	12151|12189|13018|20466|75560|77805|77853|93759|108946|223770|228829	Bmi1|Brca1|Ctcf|Sin3a|Ep400|Esco1|Msl2|Sirt1|Zzz3|Brd1|Phf20	-1.9	MyList
GO Biological Processes	19	GO:0006882	cellular zinc ion homeostasis		-4.2	12	7	20638	28	317	5	1.6	0.7	22782|22785|69048|106957|227059	Slc30a1|Slc30a4|Slc30a5|Slc39a6|Slc39a10	-1.9	MyList
GO Biological Processes	19	GO:0070988	demethylation		-4.2	7	6.1	20638	65	317	7	2.2	0.83	18676|22289|30841|108829|194388|225876|320595	Phf2|Kdm6a|Kdm2b|Jmjd1c|Tet3|Kdm2a|Phf8	-1.9	MyList
GO Biological Processes	19	GO:0034401	chromatin organization involved in regulation of transcription		-4.2	4.7	5.4	20638	140	317	10	3.2	0.98	12151|13435|18676|20466|58172|84505|93759|98999|239122|320595	Bmi1|Dnmt3a|Phf2|Sin3a|Sertad2|Setdb1|Sirt1|Znfx1|Setdb2|Phf8	-1.9	MyList
GO Biological Processes	19	GO:2001022	positive regulation of response to DNA damage stimulus		-4.2	5.2	5.6	20638	113	317	9	2.8	0.93	12144|12189|12611|20184|58230|70238|77044|93759|210766	Blm|Brca1|Cebpg|Uimc1|Rnf8|Rnf168|Arid2|Sirt1|Brcc3	-1.9	MyList
GO Biological Processes	19	GO:0061458	reproductive system development		-4.2	2.7	4.7	20638	483	317	20	6.3	1.4	11797|13983|19015|19016|20683|20687|22215|22589|26380|54427|56711|67204|69260|93759|99929|108829|112405|192195|226090|235626	Birc2|Esr2|Ppard|Pparg|Sp1|Sp3|Ube3a|Atrx|Esrrb|Dnmt3l|Plag1|Eif2s2|Ing2|Sirt1|Tiparp|Jmjd1c|Egln1|Ash1l|Ermp1|Setd2	-1.9	MyList
GO Biological Processes	19	GO:0044839	cell cycle G2/M phase transition		-4.2	4.6	5.4	20638	141	317	10	3.2	0.98	11799|12144|12189|12704|20184|20466|26380|67141|79263|210766	Birc5|Blm|Brca1|Cit|Uimc1|Sin3a|Esrrb|Fbxo5|Trim39|Brcc3	-1.9	MyList
Reactome Gene Sets	6	R-MMU-212165	Epigenetic regulation of gene expression		-4.2	5.1	5.5	20638	114	317	9	2.8	0.93	11569|13435|16468|17749|17765|21340|22385|52615|93759	Aebp2|Dnmt3a|Jarid2|Polr2k|Mtf2|Taf1b|Baz1b|Suz12|Sirt1	-1.9	MyList
GO Biological Processes	19	GO:0031398	positive regulation of protein ubiquitination		-4.2	5.1	5.5	20638	114	317	9	2.8	0.93	11796|11797|12189|22215|54354|105689|106021|106042|225876	Birc3|Birc2|Brca1|Ube3a|Rassf5|Mycbp2|Topors|Prickle1|Kdm2a	-1.9	MyList
GO Biological Processes	19	GO:0055069	zinc ion homeostasis		-4.1	11	6.9	20638	29	317	5	1.6	0.7	22782|22785|69048|106957|227059	Slc30a1|Slc30a4|Slc30a5|Slc39a6|Slc39a10	-1.9	MyList
Reactome Gene Sets	6	R-MMU-5357956	TNFR1-induced NFkappaB signaling pathway		-4.1	11	6.9	20638	29	317	5	1.6	0.7	11796|11797|66724|68652|229603	Birc3|Birc2|Tab3|Tab2|Otud7b	-1.9	MyList
GO Biological Processes	19	GO:0090312	positive regulation of protein deacetylation		-4.1	11	6.9	20638	29	317	5	1.6	0.7	18760|22724|69260|93759|101540	Prkd1|Zbtb7b|Ing2|Sirt1|Prkd2	-1.9	MyList
GO Biological Processes	19	GO:0031396	regulation of protein ubiquitination		-4.1	3.8	5.1	20638	205	317	12	3.8	1.1	11796|11797|12189|14897|15502|22215|54354|67141|105689|106021|106042|225876	Birc3|Birc2|Brca1|Trip12|Dnaja1|Ube3a|Rassf5|Fbxo5|Mycbp2|Topors|Prickle1|Kdm2a	-1.8	MyList
GO Biological Processes	19	GO:0051090	regulation of DNA-binding transcription factor activity		-4.1	2.8	4.7	20638	416	317	18	5.7	1.3	12611|13983|18759|18760|19016|19720|19820|19821|22031|22033|57751|66597|93759|94088|101540|112405|209361|270669	Cebpg|Esr2|Prkci|Prkd1|Pparg|Trim27|Rlim|Rnf2|Traf3|Traf5|Rnf25|Trim13|Sirt1|Trim6|Prkd2|Egln1|Taf3|Mbtps2	-1.8	MyList
Reactome Gene Sets	6	R-MMU-983169	Class I MHC mediated antigen processing & presentation		-4.1	3	4.8	20638	342	317	16	5	1.2	14897|15204|19155|19820|20437|22215|56736|57751|59009|71865|79263|140629|218203|225055|240396|387524	Trip12|Herc2|Npepps|Rlim|Siah1a|Ube3a|Rnf14|Rnf25|Sh3rf1|Fbxo30|Trim39|Ubox5|Mylip|Fbxo11|Mex3c|Znrf2	-1.8	MyList
GO Biological Processes	19	GO:0010390	histone monoubiquitination		-4.1	11	6.7	20638	30	317	5	1.6	0.7	12151|19821|30841|56353|70238	Bmi1|Rnf2|Kdm2b|Rybp|Rnf168	-1.8	MyList
GO Biological Processes	19	GO:0071103	DNA conformation change		-4	3.5	4.9	20638	239	317	13	4.1	1.1	12144|13018|13435|17420|18676|22589|58230|84505|93759|98999|239122|268281|320595	Blm|Ctcf|Dnmt3a|Mnat1|Phf2|Atrx|Rnf8|Setdb1|Sirt1|Znfx1|Setdb2|Shprh|Phf8	-1.8	MyList
GO Biological Processes	19	GO:0031057	negative regulation of histone modification		-4	8.1	6.2	20638	48	317	6	1.9	0.77	12189|14897|16468|17765|20466|93759	Brca1|Trip12|Jarid2|Mtf2|Sin3a|Sirt1	-1.8	MyList
GO Biological Processes	19	GO:0009896	positive regulation of catabolic process		-4	2.7	4.6	20638	457	317	19	6	1.3	11502|17281|18760|19720|19877|23806|26380|56469|56736|66597|67269|93759|94088|99929|106042|216963|218203|332397|380669	Adam9|Fyco1|Prkd1|Trim27|Rock1|Arih1|Esrrb|Pias1|Rnf14|Trim13|Agtpbp1|Sirt1|Trim6|Tiparp|Prickle1|Git1|Mylip|Nanos1|Lin28b	-1.8	MyList
GO Biological Processes	19	GO:0016573	histone acetylation		-4	4.4	5.2	20638	148	317	10	3.2	0.98	12151|12189|13018|20466|75560|77853|93759|108946|223770|228829	Bmi1|Brca1|Ctcf|Sin3a|Ep400|Msl2|Sirt1|Zzz3|Brd1|Phf20	-1.8	MyList
Reactome Gene Sets	6	R-MMU-383280	Nuclear Receptor transcription pathway		-4	8	6.1	20638	49	317	6	1.9	0.77	13983|14536|19015|19016|26380|26424	Esr2|Nr6a1|Ppard|Pparg|Esrrb|Nr5a2	-1.8	MyList
WikiPathways	27	WP572	EGFR1 Signaling Pathway		-4	4	5.1	20638	178	317	11	3.5	1	12402|13196|17126|17127|18759|18760|20466|20683|57257|57783|216963	Cbl|Asap1|Smad2|Smad3|Prkci|Prkd1|Sin3a|Sp1|Vav3|Tnip1|Git1	-1.8	MyList
GO Biological Processes	19	GO:0044770	cell cycle phase transition		-4	2.8	4.6	20638	424	317	18	5.7	1.3	11491|11799|12144|12189|12704|17420|20184|20466|26380|27214|56469|67141|68501|79263|210766|225182|234736|320595	Adam17|Birc5|Blm|Brca1|Cit|Mnat1|Uimc1|Sin3a|Esrrb|Dbf4|Pias1|Fbxo5|Nsmce2|Trim39|Brcc3|Rbbp8|Rfwd3|Phf8	-1.7	MyList
GO Biological Processes	19	GO:0036124	histone H3-K9 trimethylation		-4	15	7.4	20638	17	317	4	1.3	0.63	22589|64707|84505|93759	Atrx|Suv39h2|Setdb1|Sirt1	-1.7	MyList
GO Biological Processes	19	GO:0031497	chromatin assembly		-4	4.3	5.1	20638	150	317	10	3.2	0.98	13018|13435|18676|22589|84505|93759|98999|239122|268281|320595	Ctcf|Dnmt3a|Phf2|Atrx|Setdb1|Sirt1|Znfx1|Setdb2|Shprh|Phf8	-1.7	MyList
Reactome Gene Sets	6	R-MMU-73887	Death Receptor Signalling		-3.9	4.8	5.3	20638	122	317	9	2.8	0.93	11491|11796|11797|14163|18759|57257|66724|68652|229603	Adam17|Birc3|Birc2|Fgd1|Prkci|Vav3|Tab3|Tab2|Otud7b	-1.7	MyList
GO Biological Processes	19	GO:0051101	regulation of DNA binding		-3.9	4.8	5.3	20638	122	317	9	2.8	0.93	12395|18193|19016|19712|20466|21951|93759|94088|229906	Runx1t1|Nsd1|Pparg|Rest|Sin3a|Tnks|Sirt1|Trim6|Gtf2b	-1.7	MyList
GO Biological Processes	19	GO:0006305	DNA alkylation		-3.9	6.3	5.7	20638	72	317	7	2.2	0.83	12151|12189|13018|13435|22715|54427|194388	Bmi1|Brca1|Ctcf|Dnmt3a|Zfp57|Dnmt3l|Tet3	-1.7	MyList
GO Biological Processes	19	GO:0006306	DNA methylation		-3.9	6.3	5.7	20638	72	317	7	2.2	0.83	12151|12189|13018|13435|22715|54427|194388	Bmi1|Brca1|Ctcf|Dnmt3a|Zfp57|Dnmt3l|Tet3	-1.7	MyList
GO Biological Processes	19	GO:0031331	positive regulation of cellular catabolic process		-3.9	2.8	4.6	20638	389	317	17	5.4	1.3	11502|17281|18760|19720|19877|23806|26380|56469|56736|66597|67269|93759|94088|106042|216963|332397|380669	Adam9|Fyco1|Prkd1|Trim27|Rock1|Arih1|Esrrb|Pias1|Rnf14|Trim13|Agtpbp1|Sirt1|Trim6|Prickle1|Git1|Nanos1|Lin28b	-1.7	MyList
Reactome Gene Sets	6	R-MMU-1640170	Cell Cycle		-3.9	2.4	4.4	20638	587	317	22	6.9	1.4	11799|12144|15204|16211|17248|17420|18968|20184|22589|27214|56430|58230|67141|70024|70238|71988|77805|210766|225182|228829|231506|320595	Birc5|Blm|Herc2|Kpnb1|Mdm4|Mnat1|Pola1|Uimc1|Atrx|Dbf4|Clip1|Rnf8|Fbxo5|Mcm10|Rnf168|Esco2|Esco1|Brcc3|Rbbp8|Phf20|Lin54|Phf8	-1.7	MyList
GO Biological Processes	19	GO:0070536	protein K63-linked deubiquitination		-3.9	10	6.5	20638	32	317	5	1.6	0.7	20184|74112|210766|229603|360216	Uimc1|Usp16|Brcc3|Otud7b|Zranb1	-1.7	MyList
GO Biological Processes	19	GO:0070535	histone H2A K63-linked ubiquitination		-3.9	28	8.9	20638	7	317	3	0.95	0.54	14897|58230|70238	Trip12|Rnf8|Rnf168	-1.7	MyList
Reactome Gene Sets	6	R-MMU-8939243	RUNX1 interacts with co-factors whose precise effect on RUNX1 targets is not known		-3.9	9.9	6.4	20638	33	317	5	1.6	0.7	12151|19821|56353|77044|241915	Bmi1|Rnf2|Rybp|Arid2|Phc3	-1.7	MyList
GO Biological Processes	19	GO:0018393	internal peptidyl-lysine acetylation		-3.9	4.2	5	20638	154	317	10	3.2	0.98	12151|12189|13018|20466|75560|77853|93759|108946|223770|228829	Bmi1|Brca1|Ctcf|Sin3a|Ep400|Msl2|Sirt1|Zzz3|Brd1|Phf20	-1.7	MyList
GO Biological Processes	19	GO:0006475	internal protein amino acid acetylation		-3.9	4.2	5	20638	154	317	10	3.2	0.98	12151|12189|13018|20466|75560|77853|93759|108946|223770|228829	Bmi1|Brca1|Ctcf|Sin3a|Ep400|Msl2|Sirt1|Zzz3|Brd1|Phf20	-1.7	MyList
GO Biological Processes	19	GO:0018023	peptidyl-lysine trimethylation		-3.9	7.5	5.9	20638	52	317	6	1.9	0.77	22589|64707|84505|93759|194388|235626	Atrx|Suv39h2|Setdb1|Sirt1|Tet3|Setd2	-1.7	MyList
GO Biological Processes	19	GO:0031445	regulation of heterochromatin assembly		-3.9	14	7.1	20638	18	317	4	1.3	0.63	18676|84505|239122|320595	Phf2|Setdb1|Setdb2|Phf8	-1.7	MyList
GO Biological Processes	19	GO:0050872	white fat cell differentiation		-3.9	14	7.1	20638	18	317	4	1.3	0.63	13017|19016|70673|93759	Ctbp2|Pparg|Prdm16|Sirt1	-1.7	MyList
GO Biological Processes	19	GO:0120261	regulation of heterochromatin organization		-3.9	14	7.1	20638	18	317	4	1.3	0.63	18676|84505|239122|320595	Phf2|Setdb1|Setdb2|Phf8	-1.7	MyList
GO Biological Processes	19	GO:0097549	chromatin organization involved in negative regulation of transcription		-3.8	4.7	5.1	20638	126	317	9	2.8	0.93	12151|13435|18676|20466|84505|93759|98999|239122|320595	Bmi1|Dnmt3a|Phf2|Sin3a|Setdb1|Sirt1|Znfx1|Setdb2|Phf8	-1.7	MyList
WikiPathways	27	WP1244	Estrogen signaling		-3.8	6.1	5.5	20638	75	317	7	2.2	0.83	12189|17420|17749|20466|20683|229906|231329	Brca1|Mnat1|Polr2k|Sin3a|Sp1|Gtf2b|Polr2b	-1.7	MyList
GO Biological Processes	19	GO:0010212	response to ionizing radiation		-3.8	4.6	5.1	20638	127	317	9	2.8	0.93	12144|12189|20184|21353|58230|70238|93759|210766|234736	Blm|Brca1|Uimc1|Tank|Rnf8|Rnf168|Sirt1|Brcc3|Rfwd3	-1.7	MyList
GO Biological Processes	19	GO:0006260	DNA replication		-3.8	3.3	4.7	20638	253	317	13	4.1	1.1	12144|16588|18968|20466|22589|27015|27214|56045|67141|70024|71988|77805|234736	Blm|Kin|Pola1|Sin3a|Atrx|Polk|Dbf4|Samhd1|Fbxo5|Mcm10|Esco2|Esco1|Rfwd3	-1.6	MyList
GO Biological Processes	19	GO:0031060	regulation of histone methylation		-3.7	5.9	5.4	20638	77	317	7	2.2	0.83	12189|13018|16468|17765|18193|22589|93759	Brca1|Ctcf|Jarid2|Mtf2|Nsd1|Atrx|Sirt1	-1.6	MyList
GO Biological Processes	19	GO:0016575	histone deacetylation		-3.7	5.9	5.4	20638	77	317	7	2.2	0.83	18760|19712|20466|22724|69260|93759|101540	Prkd1|Rest|Sin3a|Zbtb7b|Ing2|Sirt1|Prkd2	-1.6	MyList
GO Biological Processes	19	GO:0034182	regulation of maintenance of mitotic sister chromatid cohesion		-3.7	24	8.3	20638	8	317	3	0.95	0.54	21951|22589|68501	Tnks|Atrx|Nsmce2	-1.6	MyList
GO Biological Processes	19	GO:0071578	zinc ion import across plasma membrane		-3.7	24	8.3	20638	8	317	3	0.95	0.54	22782|106957|227059	Slc30a1|Slc39a6|Slc39a10	-1.6	MyList
GO Biological Processes	19	GO:0043045	DNA methylation involved in embryo development		-3.7	24	8.3	20638	8	317	3	0.95	0.54	13435|22715|194388	Dnmt3a|Zfp57|Tet3	-1.6	MyList
GO Biological Processes	19	GO:1901538	changes to DNA methylation involved in embryo development		-3.7	24	8.3	20638	8	317	3	0.95	0.54	13435|22715|194388	Dnmt3a|Zfp57|Tet3	-1.6	MyList
GO Biological Processes	19	GO:0006289	nucleotide-excision repair		-3.7	7.1	5.7	20638	55	317	6	1.9	0.77	17420|22590|27015|55947|93759|234258	Mnat1|Xpa|Polk|Dclre1a|Sirt1|Neil3	-1.6	MyList
GO Biological Processes	19	GO:0010564	regulation of cell cycle process		-3.7	2.4	4.2	20638	608	317	22	6.9	1.4	11491|11799|12144|12189|12704|17248|20184|20466|21951|22589|27214|53626|54611|67141|68501|78803|79263|93759|210766|216963|234736|235626	Adam17|Birc5|Blm|Brca1|Cit|Mdm4|Uimc1|Sin3a|Tnks|Atrx|Dbf4|Insm1|Pde3a|Fbxo5|Nsmce2|Fbxo43|Trim39|Sirt1|Brcc3|Git1|Rfwd3|Setd2	-1.6	MyList
GO Biological Processes	19	GO:0040029	regulation of gene expression, epigenetic		-3.7	4	4.8	20638	161	317	10	3.2	0.98	12151|12189|13018|13435|19720|19820|20466|22715|58172|93759	Bmi1|Brca1|Ctcf|Dnmt3a|Trim27|Rlim|Sin3a|Zfp57|Sertad2|Sirt1	-1.6	MyList
GO Biological Processes	19	GO:0009755	hormone-mediated signaling pathway		-3.7	4	4.8	20638	162	317	10	3.2	0.98	12189|13983|15502|19015|19016|22215|26424|56736|68465|93759	Brca1|Esr2|Dnaja1|Ppard|Pparg|Ube3a|Nr5a2|Rnf14|Adipor2|Sirt1	-1.6	MyList
GO Biological Processes	19	GO:0031572	G2 DNA damage checkpoint		-3.7	9	6	20638	36	317	5	1.6	0.7	12144|12189|20184|79263|210766	Blm|Brca1|Uimc1|Trim39|Brcc3	-1.6	MyList
GO Biological Processes	19	GO:0006349	regulation of gene expression by genetic imprinting		-3.7	13	6.7	20638	20	317	4	1.3	0.63	12189|13018|13435|22715	Brca1|Ctcf|Dnmt3a|Zfp57	-1.5	MyList
GO Biological Processes	19	GO:0010847	regulation of chromatin assembly		-3.7	13	6.7	20638	20	317	4	1.3	0.63	18676|84505|239122|320595	Phf2|Setdb1|Setdb2|Phf8	-1.5	MyList
GO Biological Processes	19	GO:0071514	genetic imprinting		-3.6	8.8	5.9	20638	37	317	5	1.6	0.7	12189|13018|13435|22715|54427	Brca1|Ctcf|Dnmt3a|Zfp57|Dnmt3l	-1.5	MyList
GO Biological Processes	19	GO:0010948	negative regulation of cell cycle process		-3.6	3.4	4.6	20638	230	317	12	3.8	1.1	11799|12144|12189|17248|20184|21951|22589|67141|78803|79263|210766|234736	Birc5|Blm|Brca1|Mdm4|Uimc1|Tnks|Atrx|Fbxo5|Fbxo43|Trim39|Brcc3|Rfwd3	-1.5	MyList
GO Biological Processes	19	GO:0006323	DNA packaging		-3.6	3.6	4.6	20638	197	317	11	3.5	1	13018|13435|18676|22589|58230|84505|93759|98999|239122|268281|320595	Ctcf|Dnmt3a|Phf2|Atrx|Rnf8|Setdb1|Sirt1|Znfx1|Setdb2|Shprh|Phf8	-1.5	MyList
GO Biological Processes	19	GO:0031065	positive regulation of histone deacetylation		-3.6	12	6.5	20638	21	317	4	1.3	0.63	18760|22724|69260|101540	Prkd1|Zbtb7b|Ing2|Prkd2	-1.5	MyList
GO Biological Processes	19	GO:0043984	histone H4-K16 acetylation		-3.6	12	6.5	20638	21	317	4	1.3	0.63	12189|77853|93759|228829	Brca1|Msl2|Sirt1|Phf20	-1.5	MyList
WikiPathways	27	WP509	Nuclear Receptors		-3.6	8.6	5.8	20638	38	317	5	1.6	0.7	13983|19015|19016|26380|26424	Esr2|Ppard|Pparg|Esrrb|Nr5a2	-1.5	MyList
GO Biological Processes	19	GO:0035520	monoubiquitinated protein deubiquitination		-3.6	22	7.8	20638	9	317	3	0.95	0.54	74112|228790|320713	Usp16|Asxl1|Mysm1	-1.5	MyList
GO Biological Processes	19	GO:0000183	rDNA heterochromatin assembly		-3.6	22	7.8	20638	9	317	3	0.95	0.54	18676|93759|320595	Phf2|Sirt1|Phf8	-1.5	MyList
GO Biological Processes	19	GO:0034091	regulation of maintenance of sister chromatid cohesion		-3.6	22	7.8	20638	9	317	3	0.95	0.54	21951|22589|68501	Tnks|Atrx|Nsmce2	-1.5	MyList
GO Biological Processes	19	GO:0044772	mitotic cell cycle phase transition		-3.5	2.7	4.2	20638	383	317	16	5	1.2	11491|11799|12144|12189|12704|17420|20466|26380|27214|56469|67141|68501|79263|225182|234736|320595	Adam17|Birc5|Blm|Brca1|Cit|Mnat1|Sin3a|Esrrb|Dbf4|Pias1|Fbxo5|Nsmce2|Trim39|Rbbp8|Rfwd3|Phf8	-1.4	MyList
GO Biological Processes	19	GO:0030521	androgen receptor signaling pathway		-3.5	8.3	5.7	20638	39	317	5	1.6	0.7	13983|15502|22215|56736|93759	Esr2|Dnaja1|Ube3a|Rnf14|Sirt1	-1.4	MyList
Reactome Gene Sets	6	R-MMU-5693607	Processing of DNA double-strand break ends		-3.5	5.4	5	20638	85	317	7	2.2	0.83	12144|15204|20184|58230|70238|210766|225182	Blm|Herc2|Uimc1|Rnf8|Rnf168|Brcc3|Rbbp8	-1.4	MyList
GO Biological Processes	19	GO:0098732	macromolecule deacylation		-3.5	4.7	4.8	20638	112	317	8	2.5	0.88	18760|19712|20466|22724|68346|69260|93759|101540	Prkd1|Rest|Sin3a|Zbtb7b|Sirt5|Ing2|Sirt1|Prkd2	-1.4	MyList
GO Biological Processes	19	GO:0035601	protein deacylation		-3.5	4.7	4.8	20638	112	317	8	2.5	0.88	18760|19712|20466|22724|68346|69260|93759|101540	Prkd1|Rest|Sin3a|Zbtb7b|Sirt5|Ing2|Sirt1|Prkd2	-1.4	MyList
GO Biological Processes	19	GO:0001890	placenta development		-3.4	3.7	4.5	20638	174	317	10	3.2	0.98	11797|19015|19016|20683|20687|26380|54427|112405|192195|235626	Birc2|Ppard|Pparg|Sp1|Sp3|Esrrb|Dnmt3l|Egln1|Ash1l|Setd2	-1.4	MyList
Reactome Gene Sets	6	R-MMU-3214841	PKMTs methylate histone lysines		-3.4	6.3	5.2	20638	62	317	6	1.9	0.77	11569|52615|64707|70673|192195|235626	Aebp2|Suz12|Suv39h2|Prdm16|Ash1l|Setd2	-1.4	MyList
GO Biological Processes	19	GO:0042176	regulation of protein catabolic process		-3.4	2.7	4.2	20638	390	317	16	5	1.2	11502|17127|17248|22215|23806|56353|56469|56736|67269|78803|79263|99929|105689|106042|112405|218203	Adam9|Smad3|Mdm4|Ube3a|Arih1|Rybp|Pias1|Rnf14|Agtpbp1|Fbxo43|Trim39|Tiparp|Mycbp2|Prickle1|Egln1|Mylip	-1.4	MyList
GO Biological Processes	19	GO:0071577	zinc ion transmembrane transport		-3.4	11	6.2	20638	23	317	4	1.3	0.63	22782|22785|106957|227059	Slc30a1|Slc30a4|Slc39a6|Slc39a10	-1.4	MyList
Reactome Gene Sets	6	R-MMU-69473	G2/M DNA damage checkpoint		-3.4	5.2	4.9	20638	87	317	7	2.2	0.83	12144|15204|20184|58230|70238|210766|225182	Blm|Herc2|Uimc1|Rnf8|Rnf168|Brcc3|Rbbp8	-1.4	MyList
KEGG Pathway	24	ko03440	Homologous recombination		-3.4	7.9	5.6	20638	41	317	5	1.6	0.7	12144|12189|20184|210766|225182	Blm|Brca1|Uimc1|Brcc3|Rbbp8	-1.4	MyList
WikiPathways	27	WP567	Eukaryotic Transcription Initiation		-3.4	7.9	5.6	20638	41	317	5	1.6	0.7	17420|17749|70428|229906|231329	Mnat1|Polr2k|Polr3b|Gtf2b|Polr2b	-1.4	MyList
GO Biological Processes	19	GO:0070544	histone H3-K36 demethylation		-3.4	20	7.3	20638	10	317	3	0.95	0.54	30841|225876|320595	Kdm2b|Kdm2a|Phf8	-1.4	MyList
GO Biological Processes	19	GO:0043353	enucleate erythrocyte differentiation		-3.4	20	7.3	20638	10	317	3	0.95	0.54	12611|20683|20687	Cebpg|Sp1|Sp3	-1.4	MyList
GO Biological Processes	19	GO:0010216	maintenance of DNA methylation		-3.4	20	7.3	20638	10	317	3	0.95	0.54	13018|13435|22715	Ctcf|Dnmt3a|Zfp57	-1.4	MyList
Reactome Gene Sets	6	R-MMU-69620	Cell Cycle Checkpoints		-3.4	3	4.3	20638	279	317	13	4.1	1.1	11799|12144|15204|17248|20184|27214|56430|58230|70024|70238|210766|225182|228829	Birc5|Blm|Herc2|Mdm4|Uimc1|Dbf4|Clip1|Rnf8|Mcm10|Rnf168|Brcc3|Rbbp8|Phf20	-1.3	MyList
GO Biological Processes	19	GO:1903047	mitotic cell cycle process		-3.4	2.2	3.9	20638	685	317	23	7.3	1.5	11491|11799|12144|12189|12704|16211|17420|18968|19877|20466|21951|22589|26380|27214|56469|67141|68501|78803|79263|225182|234736|235626|320595	Adam17|Birc5|Blm|Brca1|Cit|Kpnb1|Mnat1|Pola1|Rock1|Sin3a|Tnks|Atrx|Esrrb|Dbf4|Pias1|Fbxo5|Nsmce2|Fbxo43|Trim39|Rbbp8|Rfwd3|Setd2|Phf8	-1.3	MyList
GO Biological Processes	19	GO:2001251	negative regulation of chromosome organization		-3.4	5.2	4.9	20638	88	317	7	2.2	0.83	11799|17420|18676|21951|22589|67141|320595	Birc5|Mnat1|Phf2|Tnks|Atrx|Fbxo5|Phf8	-1.3	MyList
Reactome Gene Sets	6	R-MMU-5633007	Regulation of TP53 Activity		-3.4	4	4.6	20638	145	317	9	2.8	0.93	12144|17248|69260|107932|209361|223770|225182|228829|229542	Blm|Mdm4|Ing2|Chd4|Taf3|Brd1|Rbbp8|Phf20|Gatad2b	-1.3	MyList
Reactome Gene Sets	6	R-MMU-73762	RNA Polymerase I Transcription Initiation		-3.4	7.8	5.5	20638	42	317	5	1.6	0.7	17420|17749|21340|107932|229542	Mnat1|Polr2k|Taf1b|Chd4|Gatad2b	-1.3	MyList
GO Biological Processes	19	GO:0044728	DNA methylation or demethylation		-3.4	5.1	4.9	20638	89	317	7	2.2	0.83	12151|12189|13018|13435|22715|54427|194388	Bmi1|Brca1|Ctcf|Dnmt3a|Zfp57|Dnmt3l|Tet3	-1.3	MyList
GO Biological Processes	19	GO:0090278	negative regulation of peptide hormone secretion		-3.4	6.1	5.1	20638	64	317	6	1.9	0.77	18576|19016|19712|93691|93759|218461	Pde3b|Pparg|Rest|Klf7|Sirt1|Pde8b	-1.3	MyList
Reactome Gene Sets	6	R-MMU-5693532	DNA Double-Strand Break Repair		-3.3	4	4.5	20638	147	317	9	2.8	0.93	12144|15204|20184|22385|27015|58230|70238|210766|225182	Blm|Herc2|Uimc1|Baz1b|Polk|Rnf8|Rnf168|Brcc3|Rbbp8	-1.3	MyList
Reactome Gene Sets	6	R-MMU-5693567	HDR through Homologous Recombination (HRR) or Single Strand Annealing (SSA)		-3.3	4.4	4.6	20638	118	317	8	2.5	0.88	12144|15204|20184|27015|58230|70238|210766|225182	Blm|Herc2|Uimc1|Polk|Rnf8|Rnf168|Brcc3|Rbbp8	-1.3	MyList
Reactome Gene Sets	6	R-MMU-3700989	Transcriptional Regulation by TP53		-3.3	3	4.2	20638	285	317	13	4.1	1.1	12144|17248|17420|17749|19352|69260|107932|209361|223770|225182|228829|229542|231329	Blm|Mdm4|Mnat1|Polr2k|Rabggtb|Ing2|Chd4|Taf3|Brd1|Rbbp8|Phf20|Gatad2b|Polr2b	-1.3	MyList
GO Biological Processes	19	GO:0045598	regulation of fat cell differentiation		-3.3	3.9	4.5	20638	149	317	9	2.8	0.93	12395|17127|19015|19016|22724|70673|93759|228790|240396	Runx1t1|Smad3|Ppard|Pparg|Zbtb7b|Prdm16|Sirt1|Asxl1|Mex3c	-1.3	MyList
GO Biological Processes	19	GO:0001672	regulation of chromatin assembly or disassembly		-3.3	10	5.9	20638	25	317	4	1.3	0.63	18676|84505|239122|320595	Phf2|Setdb1|Setdb2|Phf8	-1.3	MyList
GO Biological Processes	19	GO:2000737	negative regulation of stem cell differentiation		-3.3	10	5.9	20638	25	317	4	1.3	0.63	19712|26380|94088|106042	Rest|Esrrb|Trim6|Prickle1	-1.3	MyList
GO Biological Processes	19	GO:0051574	positive regulation of histone H3-K9 methylation		-3.3	18	6.9	20638	11	317	3	0.95	0.54	12189|16468|93759	Brca1|Jarid2|Sirt1	-1.3	MyList
GO Biological Processes	19	GO:0070213	protein auto-ADP-ribosylation		-3.3	18	6.9	20638	11	317	3	0.95	0.54	21951|99929|243771	Tnks|Tiparp|Parp12	-1.3	MyList
Reactome Gene Sets	6	R-MMU-76042	RNA Polymerase II Transcription Initiation And Promoter Clearance		-3.3	7.4	5.3	20638	44	317	5	1.6	0.7	17420|17749|209361|229906|231329	Mnat1|Polr2k|Taf3|Gtf2b|Polr2b	-1.3	MyList
Reactome Gene Sets	6	R-MMU-75953	RNA Polymerase II Transcription Initiation		-3.3	7.4	5.3	20638	44	317	5	1.6	0.7	17420|17749|209361|229906|231329	Mnat1|Polr2k|Taf3|Gtf2b|Polr2b	-1.3	MyList
Reactome Gene Sets	6	R-MMU-73779	RNA Polymerase II Transcription Pre-Initiation And Promoter Opening		-3.3	7.4	5.3	20638	44	317	5	1.6	0.7	17420|17749|209361|229906|231329	Mnat1|Polr2k|Taf3|Gtf2b|Polr2b	-1.3	MyList
Reactome Gene Sets	6	R-MMU-73776	RNA Polymerase II Promoter Escape		-3.3	7.4	5.3	20638	44	317	5	1.6	0.7	17420|17749|209361|229906|231329	Mnat1|Polr2k|Taf3|Gtf2b|Polr2b	-1.3	MyList
Reactome Gene Sets	6	R-MMU-5693538	Homology Directed Repair		-3.2	4.3	4.6	20638	121	317	8	2.5	0.88	12144|15204|20184|27015|58230|70238|210766|225182	Blm|Herc2|Uimc1|Polk|Rnf8|Rnf168|Brcc3|Rbbp8	-1.2	MyList
GO Biological Processes	19	GO:0000086	G2/M transition of mitotic cell cycle		-3.2	4.3	4.5	20638	122	317	8	2.5	0.88	11799|12144|12189|12704|20466|26380|67141|79263	Birc5|Blm|Brca1|Cit|Sin3a|Esrrb|Fbxo5|Trim39	-1.2	MyList
GO Biological Processes	19	GO:0043967	histone H4 acetylation		-3.2	5.7	4.9	20638	68	317	6	1.9	0.77	12189|75560|77853|93759|108946|228829	Brca1|Ep400|Msl2|Sirt1|Zzz3|Phf20	-1.2	MyList
GO Biological Processes	19	GO:0006310	DNA recombination		-3.2	2.9	4.1	20638	292	317	13	4.1	1.1	12144|12189|16588|24128|56045|58230|68501|70020|70238|77044|225182|234736|235626	Blm|Brca1|Kin|Xrn2|Samhd1|Rnf8|Nsmce2|Ino80b|Rnf168|Arid2|Rbbp8|Rfwd3|Setd2	-1.2	MyList
GO Biological Processes	19	GO:0031061	negative regulation of histone methylation		-3.2	10	5.7	20638	26	317	4	1.3	0.63	12189|16468|17765|93759	Brca1|Jarid2|Mtf2|Sirt1	-1.2	MyList
GO Biological Processes	19	GO:0051570	regulation of histone H3-K9 methylation		-3.2	10	5.7	20638	26	317	4	1.3	0.63	12189|16468|22589|93759	Brca1|Jarid2|Atrx|Sirt1	-1.2	MyList
Reactome Gene Sets	6	R-MMU-3214842	HDMs demethylate histones		-3.2	7.1	5.2	20638	46	317	5	1.6	0.7	18676|22289|30841|225876|320595	Phf2|Kdm6a|Kdm2b|Kdm2a|Phf8	-1.2	MyList
GO Biological Processes	19	GO:1902459	positive regulation of stem cell population maintenance		-3.1	16	6.6	20638	12	317	3	0.95	0.54	19712|26380|30841	Rest|Esrrb|Kdm2b	-1.2	MyList
Reactome Gene Sets	6	R-MMU-435354	Zinc transporters		-3.1	16	6.6	20638	12	317	3	0.95	0.54	22782|69048|106957	Slc30a1|Slc30a5|Slc39a6	-1.2	MyList
GO Biological Processes	19	GO:0034088	maintenance of mitotic sister chromatid cohesion		-3.1	16	6.6	20638	12	317	3	0.95	0.54	21951|22589|68501	Tnks|Atrx|Nsmce2	-1.2	MyList
[truncated: 232 more rows]

## Sheet: Gene annotation (Cluster 4-5)
Category	CategoryID	GO	Description	PARENT_GO	LogP	Enrichment	Z-score	#TotalGeneInLibrary	#GeneInGO	#GeneInHitList	#GeneInGOAndHitList	%InGO	STDV %InGO	GeneID	Hits	Log(q-value)	GeneList
[truncated: 448 more rows]

[truncated: 1 more sheets: Zinc-binding site prediction]
